# Supplementary material for: Computational Design of a PDZ Domain Peptide Inhibitor that Rescues CFTR Activity
Source: PLoS Comput Biol. 2012 Apr 19;8(4):e1002477. doi: 10.1371/journal.pcbi.1002477 (PMC3330111; doi:10.1371/journal.pcbi.1002477)
Supplement: Text S2 — Structural coordinates for the design starting template of the CAL PDZ domain:CFTR C-terminus complex. (TXT) [file pcbi.1002477.s003.txt]

REMARK                                                              
ATOM      1  N   GLY A   1       7.893  25.884  15.675
ATOM      2  H1  GLY A   1       7.579  24.932  15.566
ATOM      3  H2  GLY A   1       8.588  25.918  16.406
ATOM      4  H3  GLY A   1       7.114  26.460  15.954
ATOM      5  CA  GLY A   1       8.481  26.386  14.413
ATOM      6 2HA  GLY A   1       8.311  25.673  13.605
ATOM      7 3HA  GLY A   1       8.027  27.340  14.143
ATOM      8  C   GLY A   1       9.969  26.627  14.557
ATOM      9  O   GLY A   1      10.470  26.780  15.672
ATOM     10  N   ILE A   2      10.676  26.711  13.430
ATOM     11  H   ILE A   2      10.188  26.557  12.558
ATOM     12  CA  ILE A   2      12.021  27.301  13.351
ATOM     13  HA  ILE A   2      12.617  26.948  14.191
ATOM     14  CB  ILE A   2      12.738  26.915  12.039
ATOM     15  HB  ILE A   2      12.221  27.421  11.220
ATOM     16  CG2 ILE A   2      14.191  27.424  12.050
ATOM     17 1HG2 ILE A   2      14.710  27.064  11.159
ATOM     18 2HG2 ILE A   2      14.219  28.515  12.031
ATOM     19 3HG2 ILE A   2      14.712  27.063  12.939
ATOM     20  CG1 ILE A   2      12.737  25.389  11.759
ATOM     21 2HG1 ILE A   2      13.753  24.997  11.713
ATOM     22 3HG1 ILE A   2      12.221  24.838  12.546
ATOM     23  CD1 ILE A   2      12.048  25.099  10.424
ATOM     24 1HD1 ILE A   2      12.047  24.027  10.235
ATOM     25 2HD1 ILE A   2      11.019  25.461  10.457
ATOM     26 3HD1 ILE A   2      12.588  25.605   9.622
ATOM     27  C   ILE A   2      11.891  28.827  13.446
ATOM     28  O   ILE A   2      11.245  29.452  12.600
ATOM     29  N   ARG A   3      12.496  29.430  14.472
ATOM     30  H   ARG A   3      12.982  28.835  15.139
ATOM     31  CA  ARG A   3      12.671  30.883  14.627
ATOM     32  HA  ARG A   3      12.078  31.421  13.883
ATOM     33  CB  ARG A   3      12.207  31.321  16.028
ATOM     34 2HB  ARG A   3      12.543  30.601  16.777
ATOM     35 3HB  ARG A   3      12.676  32.278  16.260
ATOM     36  CG  ARG A   3      10.682  31.512  16.109
ATOM     37 2HG  ARG A   3      10.463  32.289  16.843
ATOM     38 3HG  ARG A   3      10.305  31.861  15.146
ATOM     39  CD  ARG A   3       9.940  30.229  16.502
ATOM     40 2HD  ARG A   3       8.883  30.346  16.267
ATOM     41 3HD  ARG A   3      10.311  29.396  15.904
ATOM     42  NE  ARG A   3      10.097  29.921  17.939
ATOM     43  HE  ARG A   3      10.834  29.285  18.197
ATOM     44  CZ  ARG A   3       9.345  30.359  18.935
ATOM     45  NH1 ARG A   3       8.370  31.207  18.751
ATOM     46 1HH1 ARG A   3       8.185  31.541  17.822
ATOM     47 2HH1 ARG A   3       7.807  31.530  19.520
ATOM     48  NH2 ARG A   3       9.569  29.954  20.150
ATOM     49 1HH2 ARG A   3      10.332  29.328  20.350
ATOM     50 2HH2 ARG A   3       9.001  30.290  20.909
ATOM     51  C   ARG A   3      14.142  31.248  14.430
ATOM     52  O   ARG A   3      15.019  30.551  14.942
ATOM     53  N   LYS A   4      14.414  32.351  13.727
ATOM     54  H   LYS A   4      13.625  32.849  13.341
ATOM     55  CA  LYS A   4      15.736  33.000  13.670
ATOM     56  HA  LYS A   4      16.528  32.250  13.748
ATOM     57  CB  LYS A   4      15.894  33.761  12.342
ATOM     58 2HB  LYS A   4      15.062  34.459  12.225
ATOM     59 3HB  LYS A   4      16.808  34.352  12.403
ATOM     60  CG  LYS A   4      15.997  32.865  11.097
ATOM     61 2HG  LYS A   4      16.920  32.290  11.149
ATOM     62 3HG  LYS A   4      15.146  32.187  11.042
ATOM     63  CD  LYS A   4      16.021  33.745   9.841
ATOM     64 2HD  LYS A   4      15.122  34.360   9.836
ATOM     65 3HD  LYS A   4      16.887  34.406   9.891
ATOM     66  CE  LYS A   4      16.053  32.965   8.520
ATOM     67 2HE  LYS A   4      15.161  32.336   8.457
ATOM     68 3HE  LYS A   4      16.019  33.695   7.708
ATOM     69  NZ  LYS A   4      17.272  32.134   8.386
ATOM     70 1HZ  LYS A   4      17.472  31.885   7.429
ATOM     71 2HZ  LYS A   4      18.079  32.630   8.765
ATOM     72 3HZ  LYS A   4      17.158  31.271   8.919
ATOM     73  C   LYS A   4      15.887  34.017  14.808
ATOM     74  O   LYS A   4      14.955  34.773  15.086
ATOM     75  N   VAL A   5      17.088  34.125  15.369
ATOM     76  H   VAL A   5      17.731  33.357  15.206
ATOM     77  CA  VAL A   5      17.562  35.276  16.158
ATOM     78  HA  VAL A   5      16.916  36.132  15.958
ATOM     79  CB  VAL A   5      17.499  34.995  17.679
ATOM     80  HB  VAL A   5      17.904  34.003  17.878
ATOM     81  CG1 VAL A   5      16.058  35.043  18.203
ATOM     82 1HG1 VAL A   5      16.044  34.824  19.271
ATOM     83 2HG1 VAL A   5      15.626  36.032  18.035
ATOM     84 3HG1 VAL A   5      15.452  34.288  17.705
ATOM     85  CG2 VAL A   5      18.295  36.021  18.498
ATOM     86 1HG2 VAL A   5      18.121  35.877  19.564
ATOM     87 2HG2 VAL A   5      19.354  35.881  18.315
ATOM     88 3HG2 VAL A   5      18.012  37.036  18.220
ATOM     89  C   VAL A   5      18.966  35.659  15.680
ATOM     90  O   VAL A   5      19.934  34.936  15.913
ATOM     91  N   LEU A   6      19.070  36.780  14.961
ATOM     92  H   LEU A   6      18.225  37.307  14.800
ATOM     93  CA  LEU A   6      20.328  37.377  14.502
ATOM     94  HA  LEU A   6      21.034  36.580  14.268
ATOM     95  CB  LEU A   6      20.116  38.194  13.209
ATOM     96 2HB  LEU A   6      19.232  38.827  13.301
ATOM     97 3HB  LEU A   6      20.983  38.842  13.068
ATOM     98  CG  LEU A   6      20.001  37.273  11.975
ATOM     99  HG  LEU A   6      20.762  36.499  12.047
ATOM    100  CD1 LEU A   6      18.638  36.597  11.865
ATOM    101 1HD1 LEU A   6      18.603  36.009  10.950
ATOM    102 2HD1 LEU A   6      18.481  35.914  12.694
ATOM    103 3HD1 LEU A   6      17.855  37.357  11.844
ATOM    104  CD2 LEU A   6      20.220  38.023  10.661
ATOM    105 1HD2 LEU A   6      20.158  37.326   9.823
ATOM    106 2HD2 LEU A   6      19.458  38.791  10.538
ATOM    107 3HD2 LEU A   6      21.207  38.482  10.651
ATOM    108  C   LEU A   6      20.932  38.180  15.660
ATOM    109  O   LEU A   6      20.441  39.248  16.035
ATOM    110  N   LEU A   7      21.954  37.588  16.271
ATOM    111  H   LEU A   7      22.306  36.734  15.849
ATOM    112  CA  LEU A   7      22.481  37.876  17.597
ATOM    113  HA  LEU A   7      21.871  38.651  18.061
ATOM    114  CB  LEU A   7      22.371  36.585  18.432
ATOM    115 2HB  LEU A   7      21.467  36.055  18.142
ATOM    116 3HB  LEU A   7      23.201  35.917  18.200
ATOM    117  CG  LEU A   7      22.311  36.829  19.947
ATOM    118  HG  LEU A   7      21.564  37.586  20.156
ATOM    119  CD1 LEU A   7      23.645  37.281  20.536
ATOM    120 1HD1 LEU A   7      23.611  37.180  21.619
ATOM    121 2HD1 LEU A   7      24.461  36.679  20.140
ATOM    122 3HD1 LEU A   7      23.818  38.327  20.295
ATOM    123  CD2 LEU A   7      21.861  35.567  20.666
ATOM    124 1HD2 LEU A   7      21.773  35.778  21.729
ATOM    125 2HD2 LEU A   7      20.879  35.269  20.307
ATOM    126 3HD2 LEU A   7      22.572  34.760  20.500
ATOM    127  C   LEU A   7      23.925  38.369  17.490
ATOM    128  O   LEU A   7      24.811  37.633  17.058
ATOM    129  N   LEU A   8      24.171  39.616  17.885
ATOM    130  H   LEU A   8      23.396  40.169  18.219
ATOM    131  CA  LEU A   8      25.502  40.222  17.934
ATOM    132  HA  LEU A   8      26.229  39.499  17.562
ATOM    133  CB  LEU A   8      25.540  41.437  16.981
ATOM    134 2HB  LEU A   8      26.588  41.688  16.810
ATOM    135 3HB  LEU A   8      25.137  41.137  16.013
ATOM    136  CG  LEU A   8      24.789  42.700  17.467
ATOM    137  HG  LEU A   8      24.955  42.842  18.533
ATOM    138  CD1 LEU A   8      23.276  42.647  17.224
ATOM    139 1HD1 LEU A   8      22.817  43.577  17.562
ATOM    140 2HD1 LEU A   8      23.066  42.506  16.164
ATOM    141 3HD1 LEU A   8      22.822  41.841  17.792
ATOM    142  CD2 LEU A   8      25.324  43.940  16.745
ATOM    143 1HD2 LEU A   8      24.835  44.832  17.135
ATOM    144 2HD2 LEU A   8      26.394  44.038  16.927
ATOM    145 3HD2 LEU A   8      25.142  43.869  15.671
ATOM    146  C   LEU A   8      25.946  40.507  19.378
ATOM    147  O   LEU A   8      25.122  40.659  20.282
ATOM    148  N   LYS A   9      27.264  40.547  19.596
ATOM    149  H   LYS A   9      27.864  40.496  18.787
ATOM    150  CA  LYS A   9      27.893  40.694  20.917
ATOM    151  HA  LYS A   9      27.562  39.890  21.581
ATOM    152  CB  LYS A   9      29.419  40.652  20.747
ATOM    153 2HB  LYS A   9      29.665  41.353  19.946
ATOM    154 3HB  LYS A   9      29.891  41.025  21.656
ATOM    155  CG  LYS A   9      30.050  39.290  20.424
ATOM    156 2HG  LYS A   9      29.976  38.612  21.277
ATOM    157 3HG  LYS A   9      29.555  38.849  19.560
ATOM    158  CD  LYS A   9      31.524  39.568  20.101
ATOM    159 2HD  LYS A   9      31.570  40.287  19.280
ATOM    160 3HD  LYS A   9      32.007  40.012  20.975
ATOM    161  CE  LYS A   9      32.305  38.322  19.696
ATOM    162 2HE  LYS A   9      32.352  37.636  20.548
ATOM    163 3HE  LYS A   9      31.776  37.815  18.884
ATOM    164  NZ  LYS A   9      33.670  38.722  19.264
ATOM    165 1HZ  LYS A   9      34.193  37.941  18.894
ATOM    166 2HZ  LYS A   9      33.630  39.431  18.542
ATOM    167 3HZ  LYS A   9      34.194  39.113  20.036
ATOM    168  C   LYS A   9      27.568  42.035  21.577
ATOM    169  O   LYS A   9      27.327  43.046  20.916
ATOM    170  N   GLU A  10      27.734  42.057  22.894
ATOM    171  H   GLU A  10      27.889  41.161  23.331
ATOM    172  CA  GLU A  10      28.129  43.249  23.646
ATOM    173  HA  GLU A  10      27.559  44.100  23.281
ATOM    174  CB  GLU A  10      27.812  42.994  25.130
ATOM    175 2HB  GLU A  10      26.830  42.531  25.227
ATOM    176 3HB  GLU A  10      28.545  42.286  25.515
ATOM    177  CG  GLU A  10      27.828  44.249  26.010
ATOM    178 2HG  GLU A  10      27.895  43.921  27.048
ATOM    179 3HG  GLU A  10      28.710  44.845  25.777
ATOM    180  CD  GLU A  10      26.559  45.098  25.825
ATOM    181  OE1 GLU A  10      26.274  45.532  24.687
ATOM    182  OE2 GLU A  10      25.778  45.284  26.785
ATOM    183  C   GLU A  10      29.632  43.558  23.456
ATOM    184  O   GLU A  10      30.481  42.696  23.684
ATOM    185  N   ASP A  11      29.989  44.791  23.079
ATOM    186  H   ASP A  11      29.256  45.459  22.881
ATOM    187  CA  ASP A  11      31.378  45.251  22.854
ATOM    188  HA  ASP A  11      31.831  44.547  22.155
ATOM    189  CB  ASP A  11      31.359  46.625  22.148
ATOM    190 2HB  ASP A  11      32.313  46.755  21.635
ATOM    191 3HB  ASP A  11      30.586  46.628  21.376
ATOM    192  CG  ASP A  11      31.136  47.822  23.094
ATOM    193  OD1 ASP A  11      31.891  48.820  22.999
ATOM    194  OD2 ASP A  11      30.195  47.779  23.923
ATOM    195  C   ASP A  11      32.313  45.266  24.095
ATOM    196  O   ASP A  11      33.483  45.639  23.981
ATOM    197  N   HID A  12      31.827  44.855  25.271
ATOM    198  H   HID A  12      30.865  44.554  25.263
ATOM    199  CA  HID A  12      32.572  44.782  26.540
ATOM    200  HA  HID A  12      33.637  44.737  26.311
ATOM    201  CB  HID A  12      32.340  46.069  27.365
ATOM    202 2HB  HID A  12      32.836  45.972  28.332
ATOM    203 3HB  HID A  12      32.824  46.896  26.846
ATOM    204  CG  HID A  12      30.897  46.459  27.604
ATOM    205  ND1 HID A  12      30.063  47.052  26.681
ATOM    206  HD1 HID A  12      30.264  47.286  25.705
ATOM    207  CE1 HID A  12      28.893  47.309  27.285
ATOM    208  HE1 HID A  12      28.040  47.756  26.786
ATOM    209  NE2 HID A  12      28.938  46.934  28.575
ATOM    210  CD2 HID A  12      30.216  46.401  28.793
ATOM    211  HD2 HID A  12      30.603  46.045  29.739
ATOM    212  C   HID A  12      32.297  43.502  27.356
ATOM    213  O   HID A  12      32.735  43.394  28.504
ATOM    214  N   GLU A  13      31.577  42.524  26.793
ATOM    215  H   GLU A  13      31.333  42.605  25.812
ATOM    216  CA  GLU A  13      31.208  41.274  27.474
ATOM    217  HA  GLU A  13      32.049  40.977  28.103
ATOM    218  CB  GLU A  13      29.980  41.563  28.381
ATOM    219 2HB  GLU A  13      30.133  42.519  28.881
ATOM    220 3HB  GLU A  13      29.101  41.677  27.745
ATOM    221  CG  GLU A  13      29.669  40.550  29.503
ATOM    222 2HG  GLU A  13      28.860  40.955  30.114
ATOM    223 3HG  GLU A  13      29.281  39.620  29.090
ATOM    224  CD  GLU A  13      30.886  40.250  30.399
ATOM    225  OE1 GLU A  13      31.567  39.223  30.161
ATOM    226  OE2 GLU A  13      31.152  41.022  31.353
ATOM    227  C   GLU A  13      31.002  40.131  26.446
ATOM    228  O   GLU A  13      31.650  40.094  25.395
ATOM    229  N   GLY A  14      30.135  39.171  26.763
ATOM    230  H   GLY A  14      29.622  39.304  27.618
ATOM    231  CA  GLY A  14      29.707  38.035  25.953
ATOM    232 2HA  GLY A  14      30.350  37.905  25.083
ATOM    233 3HA  GLY A  14      29.766  37.135  26.562
ATOM    234  C   GLY A  14      28.262  38.181  25.477
ATOM    235  O   GLY A  14      27.699  39.279  25.431
ATOM    236  N   LEU A  15      27.668  37.060  25.087
ATOM    237  H   LEU A  15      28.232  36.213  25.153
ATOM    238  CA  LEU A  15      26.284  36.966  24.636
ATOM    239  HA  LEU A  15      26.021  37.876  24.096
ATOM    240  CB  LEU A  15      26.133  35.764  23.686
ATOM    241 2HB  LEU A  15      26.507  34.868  24.181
ATOM    242 3HB  LEU A  15      25.064  35.640  23.535
ATOM    243  CG  LEU A  15      26.772  35.904  22.286
ATOM    244  HG  LEU A  15      26.411  36.828  21.838
ATOM    245  CD1 LEU A  15      28.301  35.924  22.263
ATOM    246 1HD1 LEU A  15      28.657  35.949  21.234
ATOM    247 2HD1 LEU A  15      28.662  36.821  22.755
ATOM    248 3HD1 LEU A  15      28.706  35.046  22.763
ATOM    249  CD2 LEU A  15      26.346  34.752  21.376
ATOM    250 1HD2 LEU A  15      26.774  34.890  20.382
ATOM    251 2HD2 LEU A  15      26.686  33.800  21.785
ATOM    252 3HD2 LEU A  15      25.262  34.739  21.279
ATOM    253  C   LEU A  15      25.313  36.817  25.824
ATOM    254  O   LEU A  15      24.249  37.435  25.825
ATOM    255  N   GLY A  16      25.664  35.984  26.811
ATOM    256  H   GLY A  16      26.558  35.507  26.706
ATOM    257  CA  GLY A  16      24.829  35.592  27.951
ATOM    258 2HA  GLY A  16      25.419  35.679  28.863
ATOM    259 3HA  GLY A  16      23.987  36.278  28.040
ATOM    260  C   GLY A  16      24.254  34.168  27.860
ATOM    261  O   GLY A  16      23.135  33.959  28.322
ATOM    262  N   ILE A  17      24.932  33.203  27.221
ATOM    263  H   ILE A  17      25.889  33.397  26.937
ATOM    264  CA  ILE A  17      24.293  31.970  26.706
ATOM    265  HA  ILE A  17      23.304  31.849  27.150
ATOM    266  CB  ILE A  17      24.110  32.073  25.173
ATOM    267  HB  ILE A  17      25.103  32.117  24.744
ATOM    268  CG2 ILE A  17      23.423  30.819  24.605
ATOM    269 1HG2 ILE A  17      23.324  30.886  23.524
ATOM    270 2HG2 ILE A  17      24.027  29.939  24.809
ATOM    271 3HG2 ILE A  17      22.436  30.703  25.047
ATOM    272  CG1 ILE A  17      23.360  33.342  24.711
ATOM    273 2HG1 ILE A  17      22.316  33.297  25.013
ATOM    274 3HG1 ILE A  17      23.807  34.225  25.162
ATOM    275  CD1 ILE A  17      23.461  33.531  23.197
ATOM    276 1HD1 ILE A  17      23.103  34.522  22.929
ATOM    277 2HD1 ILE A  17      24.496  33.415  22.894
ATOM    278 3HD1 ILE A  17      22.884  32.782  22.670
ATOM    279  C   ILE A  17      25.113  30.716  27.048
ATOM    280  O   ILE A  17      26.257  30.586  26.615
ATOM    281  N   SER A  18      24.528  29.764  27.776
ATOM    282  H   SER A  18      23.589  29.943  28.120
ATOM    283  CA  SER A  18      25.032  28.387  27.874
ATOM    284  HA  SER A  18      26.122  28.385  27.867
ATOM    285  CB  SER A  18      24.548  27.773  29.188
ATOM    286 2HB  SER A  18      24.698  28.491  29.993
ATOM    287 3HB  SER A  18      23.485  27.543  29.121
ATOM    288  OG  SER A  18      25.270  26.594  29.485
ATOM    289  HG  SER A  18      25.115  26.373  30.422
ATOM    290  C   SER A  18      24.531  27.539  26.701
ATOM    291  O   SER A  18      23.331  27.541  26.412
ATOM    292  N   ILE A  19      25.428  26.792  26.051
ATOM    293  H   ILE A  19      26.400  26.865  26.334
ATOM    294  CA  ILE A  19      25.130  25.748  25.060
ATOM    295  HA  ILE A  19      24.052  25.623  25.023
ATOM    296  CB  ILE A  19      25.593  26.151  23.634
ATOM    297  HB  ILE A  19      25.316  25.338  22.958
ATOM    298  CG2 ILE A  19      24.833  27.417  23.202
ATOM    299 1HG2 ILE A  19      25.047  27.652  22.161
ATOM    300 2HG2 ILE A  19      23.761  27.261  23.321
ATOM    301 3HG2 ILE A  19      25.135  28.261  23.819
ATOM    302  CG1 ILE A  19      27.121  26.377  23.532
ATOM    303 2HG1 ILE A  19      27.384  27.279  24.082
ATOM    304 3HG1 ILE A  19      27.634  25.534  23.993
ATOM    305  CD1 ILE A  19      27.670  26.510  22.102
ATOM    306 1HD1 ILE A  19      28.745  26.686  22.142
ATOM    307 2HD1 ILE A  19      27.493  25.592  21.543
ATOM    308 3HD1 ILE A  19      27.207  27.346  21.584
ATOM    309  C   ILE A  19      25.729  24.403  25.510
ATOM    310  O   ILE A  19      26.768  24.361  26.175
ATOM    311  N   THR A  20      25.097  23.291  25.142
ATOM    312  H   THR A  20      24.239  23.389  24.612
ATOM    313  CA  THR A  20      25.454  21.908  25.533
ATOM    314  HA  THR A  20      26.451  21.889  25.971
ATOM    315  CB  THR A  20      24.478  21.362  26.597
ATOM    316  HB  THR A  20      24.614  20.286  26.718
ATOM    317  CG2 THR A  20      24.757  22.001  27.959
ATOM    318 1HG2 THR A  20      24.024  21.662  28.690
ATOM    319 2HG2 THR A  20      25.748  21.698  28.296
ATOM    320 3HG2 THR A  20      24.726  23.086  27.893
ATOM    321  OG1 THR A  20      23.143  21.600  26.203
ATOM    322 1HG  THR A  20      22.556  21.271  26.903
ATOM    323  C   THR A  20      25.513  21.016  24.291
ATOM    324  O   THR A  20      25.688  21.516  23.182
ATOM    325  N   GLY A  21      25.438  19.695  24.435
ATOM    326  H   GLY A  21      25.435  19.306  25.366
ATOM    327  CA  GLY A  21      25.279  18.781  23.305
ATOM    328 2HA  GLY A  21      24.506  18.060  23.562
ATOM    329 3HA  GLY A  21      24.949  19.329  22.424
ATOM    330  C   GLY A  21      26.563  18.052  22.929
ATOM    331  O   GLY A  21      27.624  18.289  23.508
ATOM    332  N   GLY A  22      26.464  17.166  21.944
ATOM    333  H   GLY A  22      25.553  17.043  21.515
ATOM    334  CA  GLY A  22      27.529  16.256  21.527
ATOM    335 2HA  GLY A  22      28.044  16.683  20.667
ATOM    336 3HA  GLY A  22      28.250  16.133  22.336
ATOM    337  C   GLY A  22      26.995  14.871  21.141
ATOM    338  O   GLY A  22      25.910  14.443  21.545
ATOM    339  N   LYS A  23      27.795  14.148  20.355
ATOM    340  H   LYS A  23      28.710  14.536  20.166
ATOM    341  CA  LYS A  23      27.384  12.963  19.578
ATOM    342  HA  LYS A  23      26.336  13.092  19.293
ATOM    343  CB  LYS A  23      28.265  12.957  18.311
ATOM    344 2HB  LYS A  23      28.388  13.992  17.983
ATOM    345 3HB  LYS A  23      29.254  12.577  18.571
ATOM    346  CG  LYS A  23      27.725  12.163  17.110
ATOM    347 2HG  LYS A  23      27.896  11.098  17.273
ATOM    348 3HG  LYS A  23      26.657  12.337  16.998
ATOM    349  CD  LYS A  23      28.427  12.620  15.819
ATOM    350 2HD  LYS A  23      28.339  13.702  15.726
ATOM    351 3HD  LYS A  23      29.485  12.353  15.871
ATOM    352  CE  LYS A  23      27.776  11.975  14.590
ATOM    353 2HE  LYS A  23      27.839  10.888  14.702
ATOM    354 3HE  LYS A  23      26.720  12.256  14.564
ATOM    355  NZ  LYS A  23      28.428  12.393  13.320
ATOM    356 1HZ  LYS A  23      28.102  11.832  12.544
ATOM    357 2HZ  LYS A  23      28.210  13.361  13.075
ATOM    358 3HZ  LYS A  23      29.429  12.289  13.374
ATOM    359  C   LYS A  23      27.472  11.644  20.365
ATOM    360  O   LYS A  23      27.034  10.605  19.879
ATOM    361  N   GLU A  24      28.011  11.697  21.587
ATOM    362  H   GLU A  24      28.305  12.613  21.885
ATOM    363  CA  GLU A  24      28.255  10.565  22.493
ATOM    364  HA  GLU A  24      28.941   9.879  22.003
ATOM    365  CB  GLU A  24      28.921  11.097  23.775
ATOM    366 2HB  GLU A  24      29.769  11.734  23.517
ATOM    367 3HB  GLU A  24      28.193  11.715  24.301
ATOM    368  CG  GLU A  24      29.400   9.999  24.738
ATOM    369 2HG  GLU A  24      29.547  10.475  25.710
ATOM    370 3HG  GLU A  24      28.617   9.249  24.862
ATOM    371  CD  GLU A  24      30.707   9.295  24.309
ATOM    372  OE1 GLU A  24      31.475   8.861  25.203
ATOM    373  OE2 GLU A  24      30.970   9.125  23.094
ATOM    374  C   GLU A  24      26.963   9.793  22.816
ATOM    375  O   GLU A  24      26.886   8.576  22.631
ATOM    376  N   HIE A  25      25.937  10.517  23.281
ATOM    377  H   HIE A  25      26.121  11.487  23.494
ATOM    378  CA  HIE A  25      24.566  10.020  23.448
ATOM    379  HA  HIE A  25      24.585   8.954  23.683
ATOM    380  CB  HIE A  25      23.871  10.759  24.607
ATOM    381 2HB  HIE A  25      23.623  11.770  24.278
ATOM    382 3HB  HIE A  25      22.928  10.253  24.821
ATOM    383  CG  HIE A  25      24.630  10.882  25.911
ATOM    384  ND1 HIE A  25      24.410  11.899  26.840
ATOM    385  CE1 HIE A  25      25.234  11.652  27.870
ATOM    386  HE1 HIE A  25      25.298  12.253  28.770
ATOM    387  NE2 HIE A  25      25.961  10.545  27.630
ATOM    388  HE2 HIE A  25      26.649  10.162  28.272
ATOM    389  CD2 HIE A  25      25.596  10.043  26.395
ATOM    390  HD2 HIE A  25      25.994   9.163  25.904
ATOM    391  C   HIE A  25      23.720  10.218  22.177
ATOM    392  O   HIE A  25      22.800   9.439  21.924
ATOM    393  N   GLY A  26      23.992  11.284  21.408
ATOM    394  H   GLY A  26      24.809  11.830  21.643
ATOM    395  CA  GLY A  26      23.102  11.817  20.363
ATOM    396 2HA  GLY A  26      23.664  11.975  19.443
ATOM    397 3HA  GLY A  26      22.309  11.100  20.147
ATOM    398  C   GLY A  26      22.409  13.136  20.736
ATOM    399  O   GLY A  26      21.584  13.623  19.962
ATOM    400  N   VAL A  27      22.689  13.699  21.921
ATOM    401  H   VAL A  27      23.413  13.279  22.482
ATOM    402  CA  VAL A  27      22.031  14.912  22.437
ATOM    403  HA  VAL A  27      20.966  14.702  22.405
ATOM    404  CB  VAL A  27      22.343  15.153  23.930
ATOM    405  HB  VAL A  27      21.909  14.314  24.474
ATOM    406  CG1 VAL A  27      23.835  15.190  24.283
ATOM    407 1HG1 VAL A  27      23.971  15.473  25.329
ATOM    408 2HG1 VAL A  27      24.263  14.202  24.140
ATOM    409 3HG1 VAL A  27      24.365  15.891  23.647
ATOM    410  CG2 VAL A  27      21.658  16.423  24.449
ATOM    411 1HG2 VAL A  27      21.822  16.517  25.521
ATOM    412 2HG2 VAL A  27      22.070  17.306  23.963
ATOM    413 3HG2 VAL A  27      20.583  16.366  24.265
ATOM    414  C   VAL A  27      22.322  16.148  21.560
ATOM    415  O   VAL A  27      23.496  16.483  21.349
ATOM    416  N   PRO A  28      21.281  16.833  21.033
ATOM    417  CD  PRO A  28      19.883  16.428  21.054
ATOM    418 2HD  PRO A  28      19.488  16.491  22.068
ATOM    419 3HD  PRO A  28      19.787  15.411  20.677
ATOM    420  CG  PRO A  28      19.107  17.373  20.142
ATOM    421 2HG  PRO A  28      18.216  17.742  20.651
ATOM    422 3HG  PRO A  28      18.826  16.853  19.227
ATOM    423  CB  PRO A  28      20.059  18.517  19.808
ATOM    424 2HB  PRO A  28      19.743  19.415  20.334
ATOM    425 3HB  PRO A  28      20.058  18.728  18.739
ATOM    426  CA  PRO A  28      21.450  18.062  20.267
ATOM    427  HA  PRO A  28      22.046  17.827  19.386
ATOM    428  C   PRO A  28      22.147  19.177  21.051
ATOM    429  O   PRO A  28      22.285  19.151  22.275
ATOM    430  N   ILE A  29      22.550  20.209  20.319
ATOM    431  H   ILE A  29      22.401  20.171  19.321
ATOM    432  CA  ILE A  29      23.168  21.416  20.858
ATOM    433  HA  ILE A  29      23.785  21.144  21.710
ATOM    434  CB  ILE A  29      24.084  22.053  19.781
ATOM    435  HB  ILE A  29      23.463  22.448  18.976
ATOM    436  CG2 ILE A  29      24.930  23.206  20.349
ATOM    437 1HG2 ILE A  29      25.559  23.644  19.575
ATOM    438 2HG2 ILE A  29      24.289  23.991  20.725
ATOM    439 3HG2 ILE A  29      25.573  22.860  21.152
ATOM    440  CG1 ILE A  29      24.967  20.926  19.186
ATOM    441 2HG1 ILE A  29      25.265  20.257  19.994
ATOM    442 3HG1 ILE A  29      24.354  20.357  18.482
ATOM    443  CD1 ILE A  29      26.243  21.335  18.451
ATOM    444 1HD1 ILE A  29      26.705  20.435  18.049
ATOM    445 2HD1 ILE A  29      26.018  22.017  17.638
ATOM    446 3HD1 ILE A  29      26.936  21.809  19.144
ATOM    447  C   ILE A  29      22.040  22.304  21.380
ATOM    448  O   ILE A  29      21.404  23.025  20.618
ATOM    449  N   LEU A  30      21.690  22.155  22.656
ATOM    450  H   LEU A  30      22.206  21.483  23.207
ATOM    451  CA  LEU A  30      20.613  22.911  23.300
ATOM    452  HA  LEU A  30      19.842  23.155  22.567
ATOM    453  CB  LEU A  30      19.989  22.057  24.423
ATOM    454 2HB  LEU A  30      20.727  21.354  24.812
ATOM    455 3HB  LEU A  30      19.704  22.711  25.249
ATOM    456  CG  LEU A  30      18.732  21.288  23.986
ATOM    457  HG  LEU A  30      18.014  21.977  23.544
ATOM    458  CD1 LEU A  30      19.054  20.203  22.966
ATOM    459 1HD1 LEU A  30      18.141  19.675  22.692
ATOM    460 2HD1 LEU A  30      19.472  20.672  22.080
ATOM    461 3HD1 LEU A  30      19.776  19.497  23.377
ATOM    462  CD2 LEU A  30      18.079  20.660  25.212
ATOM    463 1HD2 LEU A  30      17.201  20.091  24.912
ATOM    464 2HD2 LEU A  30      18.783  20.003  25.720
ATOM    465 3HD2 LEU A  30      17.767  21.457  25.888
ATOM    466  C   LEU A  30      21.156  24.219  23.883
ATOM    467  O   LEU A  30      22.239  24.231  24.469
ATOM    468  N   ILE A  31      20.373  25.299  23.812
ATOM    469  H   ILE A  31      19.526  25.235  23.265
ATOM    470  CA  ILE A  31      20.505  26.419  24.756
ATOM    471  HA  ILE A  31      21.544  26.745  24.774
ATOM    472  CB  ILE A  31      19.645  27.631  24.349
ATOM    473  HB  ILE A  31      18.599  27.329  24.362
ATOM    474  CG2 ILE A  31      19.868  28.775  25.356
ATOM    475 1HG2 ILE A  31      19.193  29.605  25.146
ATOM    476 2HG2 ILE A  31      19.695  28.438  26.374
ATOM    477 3HG2 ILE A  31      20.897  29.123  25.292
ATOM    478  CG1 ILE A  31      20.005  28.105  22.927
ATOM    479 2HG1 ILE A  31      21.008  28.538  22.912
ATOM    480 3HG1 ILE A  31      19.986  27.252  22.263
ATOM    481  CD1 ILE A  31      19.024  29.101  22.327
ATOM    482 1HD1 ILE A  31      19.335  29.322  21.309
ATOM    483 2HD1 ILE A  31      18.025  28.670  22.303
ATOM    484 3HD1 ILE A  31      19.032  30.015  22.909
ATOM    485  C   ILE A  31      20.116  25.891  26.145
ATOM    486  O   ILE A  31      19.002  25.396  26.334
ATOM    487  N   SER A  32      21.038  25.962  27.103
ATOM    488  H   SER A  32      21.904  26.429  26.855
ATOM    489  CA  SER A  32      20.910  25.318  28.422
ATOM    490  HA  SER A  32      20.147  24.543  28.374
ATOM    491  CB  SER A  32      22.245  24.661  28.776
ATOM    492 2HB  SER A  32      22.691  24.242  27.874
ATOM    493 3HB  SER A  32      22.912  25.423  29.176
ATOM    494  OG  SER A  32      22.074  23.628  29.732
ATOM    495  HG  SER A  32      22.948  23.239  29.922
ATOM    496  C   SER A  32      20.523  26.287  29.543
ATOM    497  O   SER A  32      19.926  25.893  30.545
ATOM    498  N   GLU A  33      20.861  27.565  29.375
ATOM    499  H   GLU A  33      21.286  27.828  28.495
ATOM    500  CA  GLU A  33      20.668  28.644  30.344
ATOM    501  HA  GLU A  33      19.653  28.601  30.742
ATOM    502  CB  GLU A  33      21.671  28.488  31.505
ATOM    503 2HB  GLU A  33      21.664  27.451  31.839
ATOM    504 3HB  GLU A  33      22.669  28.735  31.144
ATOM    505  CG  GLU A  33      21.352  29.370  32.721
ATOM    506 2HG  GLU A  33      21.433  30.415  32.422
ATOM    507 3HG  GLU A  33      20.320  29.181  33.030
ATOM    508  CD  GLU A  33      22.294  29.103  33.918
ATOM    509  OE1 GLU A  33      23.413  28.567  33.727
ATOM    510  OE2 GLU A  33      21.930  29.443  35.070
ATOM    511  C   GLU A  33      20.898  29.974  29.621
ATOM    512  O   GLU A  33      21.821  30.097  28.811
ATOM    513  N   ILE A  34      20.075  30.971  29.927
ATOM    514  H   ILE A  34      19.356  30.796  30.617
ATOM    515  CA  ILE A  34      20.230  32.358  29.482
ATOM    516  HA  ILE A  34      21.069  32.446  28.789
ATOM    517  CB  ILE A  34      18.941  32.796  28.747
ATOM    518  HB  ILE A  34      18.087  32.429  29.319
ATOM    519  CG2 ILE A  34      18.764  34.320  28.616
ATOM    520 1HG2 ILE A  34      17.821  34.554  28.121
ATOM    521 2HG2 ILE A  34      18.751  34.797  29.593
ATOM    522 3HG2 ILE A  34      19.575  34.737  28.037
ATOM    523  CG1 ILE A  34      18.937  32.137  27.346
ATOM    524 2HG1 ILE A  34      19.627  32.658  26.679
ATOM    525 3HG1 ILE A  34      19.272  31.103  27.425
ATOM    526  CD1 ILE A  34      17.548  32.121  26.707
ATOM    527 1HD1 ILE A  34      17.600  31.562  25.774
ATOM    528 2HD1 ILE A  34      16.841  31.639  27.381
ATOM    529 3HD1 ILE A  34      17.216  33.138  26.493
ATOM    530  C   ILE A  34      20.550  33.196  30.718
ATOM    531  O   ILE A  34      19.995  32.966  31.794
ATOM    532  N   HID A  35      21.434  34.174  30.551
ATOM    533  H   HID A  35      21.884  34.239  29.644
ATOM    534  CA  HID A  35      21.752  35.229  31.506
ATOM    535  HA  HID A  35      21.402  34.956  32.500
ATOM    536  CB  HID A  35      23.283  35.383  31.574
ATOM    537 2HB  HID A  35      23.669  35.655  30.591
ATOM    538 3HB  HID A  35      23.522  36.192  32.265
ATOM    539  CG  HID A  35      23.959  34.114  32.045
ATOM    540  ND1 HID A  35      23.712  33.486  33.245
ATOM    541  HD1 HID A  35      23.117  33.821  33.992
ATOM    542  CE1 HID A  35      24.388  32.327  33.256
ATOM    543  HE1 HID A  35      24.355  31.602  34.062
ATOM    544  NE2 HID A  35      25.098  32.188  32.122
ATOM    545  CD2 HID A  35      24.826  33.320  31.339
ATOM    546  HD2 HID A  35      25.218  33.514  30.351
ATOM    547  C   HID A  35      21.019  36.498  31.042
ATOM    548  O   HID A  35      21.513  37.182  30.143
ATOM    549  N   PRO A  36      19.787  36.766  31.519
ATOM    550  CD  PRO A  36      19.055  36.031  32.547
ATOM    551 2HD  PRO A  36      19.569  36.069  33.509
ATOM    552 3HD  PRO A  36      18.920  34.997  32.244
ATOM    553  CG  PRO A  36      17.682  36.690  32.655
ATOM    554 2HG  PRO A  36      17.691  37.428  33.457
ATOM    555 3HG  PRO A  36      16.898  35.950  32.825
ATOM    556  CB  PRO A  36      17.500  37.376  31.301
ATOM    557 2HB  PRO A  36      16.862  38.254  31.381
ATOM    558 3HB  PRO A  36      17.072  36.663  30.593
ATOM    559  CA  PRO A  36      18.917  37.726  30.845
ATOM    560  HA  PRO A  36      18.980  37.535  29.773
ATOM    561  C   PRO A  36      19.298  39.201  31.084
ATOM    562  O   PRO A  36      19.917  39.565  32.086
ATOM    563  N   GLY A  37      18.920  40.045  30.116
ATOM    564  H   GLY A  37      18.416  39.639  29.344
ATOM    565  CA  GLY A  37      19.250  41.471  29.948
ATOM    566 2HA  GLY A  37      18.374  41.979  29.543
ATOM    567 3HA  GLY A  37      19.489  41.922  30.911
ATOM    568  C   GLY A  37      20.427  41.711  28.985
ATOM    569  O   GLY A  37      20.553  42.777  28.379
ATOM    570  N   GLN A  38      21.262  40.685  28.815
ATOM    571  H   GLN A  38      21.052  39.862  29.358
ATOM    572  CA  GLN A  38      22.362  40.540  27.857
ATOM    573  HA  GLN A  38      22.928  41.473  27.806
ATOM    574  CB  GLN A  38      23.267  39.414  28.410
ATOM    575 2HB  GLN A  38      22.723  38.471  28.387
ATOM    576 3HB  GLN A  38      24.146  39.291  27.789
ATOM    577  CG  GLN A  38      23.711  39.712  29.857
ATOM    578 2HG  GLN A  38      23.849  40.788  29.969
ATOM    579 3HG  GLN A  38      22.910  39.405  30.531
ATOM    580  CD  GLN A  38      25.000  39.018  30.305
ATOM    581  OE1 GLN A  38      25.788  38.484  29.536
ATOM    582  NE2 GLN A  38      25.284  39.022  31.590
ATOM    583 1HE2 GLN A  38      26.142  38.574  31.868
ATOM    584 2HE2 GLN A  38      24.685  39.490  32.254
ATOM    585  C   GLN A  38      21.827  40.193  26.444
ATOM    586  O   GLN A  38      20.640  39.875  26.312
ATOM    587  N   PRO A  39      22.663  40.185  25.381
ATOM    588  CD  PRO A  39      24.034  40.689  25.395
ATOM    589 2HD  PRO A  39      24.683  40.052  25.990
ATOM    590 3HD  PRO A  39      24.063  41.708  25.783
ATOM    591  CG  PRO A  39      24.547  40.657  23.960
ATOM    592 2HG  PRO A  39      25.552  40.240  23.919
ATOM    593 3HG  PRO A  39      24.538  41.653  23.529
ATOM    594  CB  PRO A  39      23.572  39.761  23.212
ATOM    595 2HB  PRO A  39      23.978  38.752  23.194
ATOM    596 3HB  PRO A  39      23.398  40.139  22.206
ATOM    597  CA  PRO A  39      22.275  39.793  24.014
ATOM    598  HA  PRO A  39      21.655  40.578  23.590
ATOM    599  C   PRO A  39      21.497  38.474  23.844
ATOM    600  O   PRO A  39      20.767  38.324  22.865
ATOM    601  N   ALA A  40      21.576  37.555  24.806
ATOM    602  H   ALA A  40      22.244  37.722  25.550
ATOM    603  CA  ALA A  40      20.763  36.347  24.915
ATOM    604  HA  ALA A  40      20.979  35.681  24.081
ATOM    605  CB  ALA A  40      21.226  35.681  26.210
ATOM    606 1HB  ALA A  40      20.784  34.691  26.284
ATOM    607 2HB  ALA A  40      22.308  35.579  26.204
ATOM    608 3HB  ALA A  40      20.947  36.294  27.071
ATOM    609  C   ALA A  40      19.244  36.637  24.940
ATOM    610  O   ALA A  40      18.430  35.903  24.381
ATOM    611  N   ASP A  41      18.870  37.744  25.575
ATOM    612  H   ASP A  41      19.619  38.293  25.984
ATOM    613  CA  ASP A  41      17.505  38.214  25.807
ATOM    614  HA  ASP A  41      16.789  37.447  25.508
ATOM    615  CB  ASP A  41      17.391  38.440  27.320
ATOM    616 2HB  ASP A  41      17.709  37.533  27.839
ATOM    617 3HB  ASP A  41      18.082  39.236  27.603
ATOM    618  CG  ASP A  41      15.974  38.820  27.770
ATOM    619  OD1 ASP A  41      15.720  40.028  27.982
ATOM    620  OD2 ASP A  41      15.136  37.908  27.962
ATOM    621  C   ASP A  41      17.196  39.501  25.016
ATOM    622  O   ASP A  41      16.034  39.818  24.752
ATOM    623  N   ARG A  42      18.245  40.221  24.593
ATOM    624  H   ARG A  42      19.150  39.869  24.886
ATOM    625  CA  ARG A  42      18.189  41.578  24.031
ATOM    626  HA  ARG A  42      17.253  42.040  24.349
ATOM    627  CB  ARG A  42      19.341  42.372  24.668
ATOM    628 2HB  ARG A  42      19.333  42.203  25.747
ATOM    629 3HB  ARG A  42      20.282  41.994  24.280
ATOM    630  CG  ARG A  42      19.259  43.884  24.430
ATOM    631 2HG  ARG A  42      19.220  44.101  23.365
ATOM    632 3HG  ARG A  42      18.351  44.267  24.897
ATOM    633  CD  ARG A  42      20.469  44.623  24.999
ATOM    634 2HD  ARG A  42      20.301  45.689  24.837
ATOM    635 3HD  ARG A  42      20.545  44.433  26.072
ATOM    636  NE  ARG A  42      21.723  44.228  24.324
ATOM    637  HE  ARG A  42      21.658  43.700  23.468
ATOM    638  CZ  ARG A  42      22.945  44.529  24.715
ATOM    639  NH1 ARG A  42      23.175  45.196  25.805
ATOM    640 1HH1 ARG A  42      22.400  45.541  26.338
ATOM    641 2HH1 ARG A  42      24.135  45.318  26.134
ATOM    642  NH2 ARG A  42      23.967  44.166  24.006
ATOM    643 1HH2 ARG A  42      23.853  43.676  23.137
ATOM    644 2HH2 ARG A  42      24.859  44.601  24.239
ATOM    645  C   ARG A  42      18.194  41.641  22.492
ATOM    646  O   ARG A  42      17.724  42.630  21.933
ATOM    647  N   CYS A  43      18.624  40.591  21.786
ATOM    648  H   CYS A  43      19.011  39.804  22.291
ATOM    649  CA  CYS A  43      18.553  40.520  20.310
ATOM    650  HA  CYS A  43      18.692  41.524  19.910
ATOM    651  CB  CYS A  43      19.740  39.689  19.805
ATOM    652 2HB  CYS A  43      19.825  38.783  20.403
ATOM    653 3HB  CYS A  43      19.614  39.417  18.752
ATOM    654  SG  CYS A  43      21.225  40.733  19.988
ATOM    655  HG  CYS A  43      22.166  39.781  19.958
ATOM    656  C   CYS A  43      17.172  40.065  19.769
ATOM    657  O   CYS A  43      17.044  39.689  18.603
ATOM    658  N   GLY A  44      16.133  40.099  20.612
ATOM    659  H   GLY A  44      16.304  40.507  21.519
ATOM    660  CA  GLY A  44      14.749  39.688  20.331
ATOM    661 2HA  GLY A  44      14.092  40.555  20.429
ATOM    662 3HA  GLY A  44      14.665  39.318  19.309
ATOM    663  C   GLY A  44      14.235  38.588  21.271
ATOM    664  O   GLY A  44      13.022  38.439  21.429
ATOM    665  N   GLY A  45      15.146  37.848  21.917
ATOM    666  H   GLY A  45      16.110  38.049  21.700
ATOM    667  CA  GLY A  45      14.867  36.796  22.901
ATOM    668 2HA  GLY A  45      15.508  36.951  23.768
ATOM    669 3HA  GLY A  45      13.835  36.857  23.248
ATOM    670  C   GLY A  45      15.106  35.383  22.358
ATOM    671  O   GLY A  45      14.315  34.870  21.561
ATOM    672  N   LEU A  46      16.190  34.744  22.808
ATOM    673  H   LEU A  46      16.802  35.247  23.443
ATOM    674  CA  LEU A  46      16.362  33.289  22.747
ATOM    675  HA  LEU A  46      16.097  32.933  21.751
ATOM    676  CB  LEU A  46      17.832  32.940  23.046
ATOM    677 2HB  LEU A  46      18.085  33.336  24.030
ATOM    678 3HB  LEU A  46      17.940  31.862  23.092
ATOM    679  CG  LEU A  46      18.867  33.455  22.039
ATOM    680  HG  LEU A  46      18.868  34.545  22.042
ATOM    681  CD1 LEU A  46      18.655  32.950  20.611
ATOM    682 1HD1 LEU A  46      19.417  33.388  19.967
ATOM    683 2HD1 LEU A  46      18.738  31.864  20.576
ATOM    684 3HD1 LEU A  46      17.679  33.251  20.240
ATOM    685  CD2 LEU A  46      20.232  32.946  22.489
ATOM    686 1HD2 LEU A  46      20.984  33.306  21.795
ATOM    687 2HD2 LEU A  46      20.446  33.299  23.496
ATOM    688 3HD2 LEU A  46      20.275  31.859  22.479
ATOM    689  C   LEU A  46      15.437  32.571  23.755
ATOM    690  O   LEU A  46      14.723  33.200  24.541
ATOM    691  N   HIE A  47      15.496  31.235  23.762
ATOM    692  H   HIE A  47      16.118  30.788  23.104
ATOM    693  CA  HIE A  47      14.799  30.345  24.698
ATOM    694  HA  HIE A  47      14.569  30.881  25.619
ATOM    695  CB  HIE A  47      13.468  29.825  24.102
ATOM    696 2HB  HIE A  47      13.570  28.767  23.858
ATOM    697 3HB  HIE A  47      12.707  29.896  24.878
ATOM    698  CG  HIE A  47      12.956  30.535  22.863
ATOM    699  ND1 HIE A  47      12.298  31.767  22.849
ATOM    700  CE1 HIE A  47      12.097  32.067  21.556
ATOM    701  HE1 HIE A  47      11.633  32.980  21.198
ATOM    702  NE2 HIE A  47      12.562  31.080  20.768
ATOM    703  HE2 HIE A  47      12.534  31.087  19.756
ATOM    704  CD2 HIE A  47      13.102  30.103  21.578
ATOM    705  HD2 HIE A  47      13.569  29.180  21.263
ATOM    706  C   HIE A  47      15.718  29.171  25.050
ATOM    707  O   HIE A  47      16.304  28.569  24.152
ATOM    708  N   VAL A  48      15.834  28.812  26.332
ATOM    709  H   VAL A  48      15.347  29.354  27.032
ATOM    710  CA  VAL A  48      16.418  27.514  26.729
ATOM    711  HA  VAL A  48      17.350  27.376  26.187
ATOM    712  CB  VAL A  48      16.771  27.446  28.235
ATOM    713  HB  VAL A  48      17.459  26.611  28.364
ATOM    714  CG1 VAL A  48      15.585  27.170  29.167
ATOM    715 1HG1 VAL A  48      15.916  27.236  30.205
ATOM    716 2HG1 VAL A  48      14.780  27.883  28.996
ATOM    717 3HG1 VAL A  48      15.215  26.158  29.004
ATOM    718  CG2 VAL A  48      17.496  28.709  28.726
ATOM    719 1HG2 VAL A  48      17.701  28.616  29.790
ATOM    720 2HG2 VAL A  48      18.440  28.823  28.199
ATOM    721 3HG2 VAL A  48      16.893  29.601  28.571
ATOM    722  C   VAL A  48      15.488  26.359  26.324
ATOM    723  O   VAL A  48      14.281  26.548  26.157
ATOM    724  N   GLY A  49      16.034  25.149  26.192
ATOM    725  H   GLY A  49      17.047  25.094  26.252
ATOM    726  CA  GLY A  49      15.275  23.906  25.975
ATOM    727 2HA  GLY A  49      15.817  23.081  26.436
ATOM    728 3HA  GLY A  49      14.304  23.982  26.465
ATOM    729  C   GLY A  49      15.026  23.552  24.502
ATOM    730  O   GLY A  49      14.853  22.380  24.165
ATOM    731  N   ASP A  50      15.052  24.545  23.614
ATOM    732  H   ASP A  50      15.135  25.478  23.986
ATOM    733  CA  ASP A  50      15.091  24.367  22.159
ATOM    734  HA  ASP A  50      14.283  23.701  21.851
ATOM    735  CB  ASP A  50      14.927  25.726  21.456
ATOM    736 2HB  ASP A  50      15.558  26.468  21.950
ATOM    737 3HB  ASP A  50      15.301  25.616  20.436
ATOM    738  CG  ASP A  50      13.480  26.247  21.380
ATOM    739  OD1 ASP A  50      13.099  26.773  20.308
ATOM    740  OD2 ASP A  50      12.734  26.173  22.385
ATOM    741  C   ASP A  50      16.431  23.758  21.711
ATOM    742  O   ASP A  50      17.505  24.192  22.145
ATOM    743  N   ALA A  51      16.385  22.805  20.777
ATOM    744  H   ALA A  51      15.491  22.494  20.424
ATOM    745  CA  ALA A  51      17.558  22.466  19.987
ATOM    746  HA  ALA A  51      18.382  22.239  20.666
ATOM    747  CB  ALA A  51      17.253  21.213  19.162
ATOM    748 1HB  ALA A  51      18.156  20.898  18.639
ATOM    749 2HB  ALA A  51      16.922  20.410  19.822
ATOM    750 3HB  ALA A  51      16.470  21.427  18.432
ATOM    751  C   ALA A  51      17.955  23.661  19.098
ATOM    752  O   ALA A  51      17.122  24.239  18.390
ATOM    753  N   ILE A  52      19.237  24.026  19.118
ATOM    754  H   ILE A  52      19.876  23.507  19.712
ATOM    755  CA  ILE A  52      19.856  24.923  18.143
ATOM    756  HA  ILE A  52      19.161  25.731  17.918
ATOM    757  CB  ILE A  52      21.175  25.529  18.676
ATOM    758  HB  ILE A  52      21.919  24.734  18.752
ATOM    759  CG2 ILE A  52      21.693  26.596  17.701
ATOM    760 1HG2 ILE A  52      22.664  26.957  18.038
ATOM    761 2HG2 ILE A  52      21.800  26.187  16.699
ATOM    762 3HG2 ILE A  52      20.999  27.437  17.665
ATOM    763  CG1 ILE A  52      21.007  26.197  20.060
ATOM    764 2HG1 ILE A  52      20.573  27.189  19.939
ATOM    765 3HG1 ILE A  52      20.327  25.618  20.681
ATOM    766  CD1 ILE A  52      22.315  26.310  20.847
ATOM    767 1HD1 ILE A  52      22.114  26.737  21.823
ATOM    768 2HD1 ILE A  52      22.716  25.319  21.013
ATOM    769 3HD1 ILE A  52      23.046  26.929  20.328
ATOM    770  C   ILE A  52      20.078  24.102  16.871
ATOM    771  O   ILE A  52      20.778  23.086  16.872
ATOM    772  N   LEU A  53      19.414  24.508  15.795
ATOM    773  H   LEU A  53      18.940  25.402  15.872
ATOM    774  CA  LEU A  53      19.423  23.819  14.506
ATOM    775  HA  LEU A  53      19.408  22.740  14.668
ATOM    776  CB  LEU A  53      18.144  24.240  13.757
ATOM    777 2HB  LEU A  53      17.265  23.948  14.335
ATOM    778 3HB  LEU A  53      18.142  25.328  13.688
ATOM    779  CG  LEU A  53      18.024  23.654  12.338
ATOM    780  HG  LEU A  53      18.956  23.794  11.794
ATOM    781  CD1 LEU A  53      17.706  22.162  12.376
ATOM    782 1HD1 LEU A  53      17.576  21.794  11.358
ATOM    783 2HD1 LEU A  53      18.535  21.633  12.840
ATOM    784 3HD1 LEU A  53      16.793  21.979  12.945
ATOM    785  CD2 LEU A  53      16.929  24.370  11.558
ATOM    786 1HD2 LEU A  53      16.892  23.978  10.542
ATOM    787 2HD2 LEU A  53      15.963  24.226  12.039
ATOM    788 3HD2 LEU A  53      17.157  25.434  11.510
ATOM    789  C   LEU A  53      20.686  24.157  13.698
ATOM    790  O   LEU A  53      21.272  23.288  13.054
ATOM    791  N   ALA A  54      21.086  25.428  13.714
ATOM    792  H   ALA A  54      20.573  26.063  14.310
ATOM    793  CA  ALA A  54      22.183  25.997  12.937
ATOM    794  HA  ALA A  54      23.010  25.290  12.878
ATOM    795  CB  ALA A  54      21.677  26.287  11.516
ATOM    796 1HB  ALA A  54      22.501  26.647  10.902
ATOM    797 2HB  ALA A  54      21.271  25.381  11.064
ATOM    798 3HB  ALA A  54      20.901  27.054  11.542
ATOM    799  C   ALA A  54      22.697  27.293  13.582
ATOM    800  O   ALA A  54      21.930  28.023  14.219
ATOM    801  N   VAL A  55      23.974  27.599  13.335
ATOM    802  H   VAL A  55      24.512  26.922  12.803
ATOM    803  CA  VAL A  55      24.616  28.892  13.615
ATOM    804  HA  VAL A  55      23.829  29.613  13.779
ATOM    805  CB  VAL A  55      25.460  28.896  14.906
ATOM    806  HB  VAL A  55      26.054  29.807  14.919
ATOM    807  CG1 VAL A  55      24.542  28.928  16.130
ATOM    808 1HG1 VAL A  55      25.128  28.829  17.042
ATOM    809 2HG1 VAL A  55      24.007  29.879  16.153
ATOM    810 3HG1 VAL A  55      23.826  28.110  16.086
ATOM    811  CG2 VAL A  55      26.433  27.727  15.061
ATOM    812 1HG2 VAL A  55      26.962  27.828  16.010
ATOM    813 2HG2 VAL A  55      25.881  26.793  15.057
ATOM    814 3HG2 VAL A  55      27.163  27.731  14.252
ATOM    815  C   VAL A  55      25.415  29.390  12.407
ATOM    816  O   VAL A  55      26.269  28.682  11.877
ATOM    817  N   ASN A  56      25.116  30.611  11.948
ATOM    818  H   ASN A  56      24.330  31.068  12.393
ATOM    819  CA  ASN A  56      25.810  31.334  10.865
ATOM    820  HA  ASN A  56      25.307  32.298  10.765
ATOM    821  CB  ASN A  56      27.265  31.623  11.305
ATOM    822 2HB  ASN A  56      27.321  31.682  12.390
ATOM    823 3HB  ASN A  56      27.924  30.813  10.985
ATOM    824  CG  ASN A  56      27.761  32.956  10.776
ATOM    825  OD1 ASN A  56      27.257  34.005  11.147
ATOM    826  ND2 ASN A  56      28.748  32.983   9.912
ATOM    827 1HD2 ASN A  56      29.055  33.894   9.611
ATOM    828 2HD2 ASN A  56      29.132  32.134   9.528
ATOM    829  C   ASN A  56      25.699  30.693   9.459
ATOM    830  O   ASN A  56      26.521  30.969   8.583
ATOM    831  N   GLY A  57      24.705  29.824   9.237
ATOM    832  H   GLY A  57      24.062  29.636   9.995
ATOM    833  CA  GLY A  57      24.506  29.077   7.985
ATOM    834 2HA  GLY A  57      23.440  29.026   7.764
ATOM    835 3HA  GLY A  57      24.995  29.588   7.155
ATOM    836  C   GLY A  57      25.050  27.646   8.022
ATOM    837  O   GLY A  57      24.820  26.878   7.087
ATOM    838  N   VAL A  58      25.749  27.271   9.097
ATOM    839  H   VAL A  58      25.882  27.946   9.840
ATOM    840  CA  VAL A  58      26.291  25.929   9.335
ATOM    841  HA  VAL A  58      26.395  25.399   8.388
ATOM    842  CB  VAL A  58      27.681  26.023   9.987
ATOM    843  HB  VAL A  58      27.587  26.527  10.947
ATOM    844  CG1 VAL A  58      28.297  24.641  10.241
ATOM    845 1HG1 VAL A  58      29.274  24.761  10.703
ATOM    846 2HG1 VAL A  58      27.678  24.062  10.929
ATOM    847 3HG1 VAL A  58      28.417  24.100   9.302
ATOM    848  CG2 VAL A  58      28.639  26.832   9.094
ATOM    849 1HG2 VAL A  58      29.636  26.833   9.526
ATOM    850 2HG2 VAL A  58      28.686  26.398   8.095
ATOM    851 3HG2 VAL A  58      28.311  27.870   9.020
ATOM    852  C   VAL A  58      25.316  25.166  10.228
ATOM    853  O   VAL A  58      25.053  25.585  11.359
ATOM    854  N   ASN A  59      24.733  24.074   9.720
ATOM    855  H   ASN A  59      24.985  23.794   8.784
ATOM    856  CA  ASN A  59      23.837  23.246  10.534
ATOM    857  HA  ASN A  59      23.147  23.931  11.024
ATOM    858  CB  ASN A  59      22.967  22.293   9.688
ATOM    859 2HB  ASN A  59      22.174  21.918  10.337
ATOM    860 3HB  ASN A  59      22.478  22.835   8.879
ATOM    861  CG  ASN A  59      23.683  21.063   9.147
ATOM    862  OD1 ASN A  59      23.902  20.094   9.859
ATOM    863  ND2 ASN A  59      24.014  21.025   7.877
ATOM    864 1HD2 ASN A  59      24.384  20.152   7.534
ATOM    865 2HD2 ASN A  59      23.833  21.795   7.252
ATOM    866  C   ASN A  59      24.593  22.506  11.652
ATOM    867  O   ASN A  59      25.708  22.012  11.469
ATOM    868  N   LEU A  60      23.937  22.386  12.803
ATOM    869  H   LEU A  60      23.039  22.855  12.875
ATOM    870  CA  LEU A  60      24.379  21.619  13.969
ATOM    871  HA  LEU A  60      25.458  21.478  13.922
ATOM    872  CB  LEU A  60      24.054  22.424  15.236
ATOM    873 2HB  LEU A  60      22.973  22.534  15.324
ATOM    874 3HB  LEU A  60      24.398  21.850  16.094
ATOM    875  CG  LEU A  60      24.692  23.826  15.279
ATOM    876  HG  LEU A  60      24.247  24.449  14.507
ATOM    877  CD1 LEU A  60      24.332  24.448  16.625
ATOM    878 1HD1 LEU A  60      24.649  25.487  16.676
ATOM    879 2HD1 LEU A  60      23.252  24.408  16.747
ATOM    880 3HD1 LEU A  60      24.788  23.891  17.437
ATOM    881  CD2 LEU A  60      26.209  23.794  15.045
ATOM    882 1HD2 LEU A  60      26.652  24.769  15.229
ATOM    883 2HD2 LEU A  60      26.687  23.065  15.695
ATOM    884 3HD2 LEU A  60      26.408  23.529  14.005
ATOM    885  C   LEU A  60      23.792  20.200  14.011
ATOM    886  O   LEU A  60      23.933  19.495  15.009
ATOM    887  N   ARG A  61      23.161  19.754  12.917
ATOM    888  H   ARG A  61      23.132  20.384  12.126
ATOM    889  CA  ARG A  61      22.565  18.419  12.769
ATOM    890  HA  ARG A  61      22.127  18.151  13.729
ATOM    891  CB  ARG A  61      21.422  18.475  11.732
ATOM    892 2HB  ARG A  61      21.794  18.853  10.780
ATOM    893 3HB  ARG A  61      21.062  17.461  11.558
ATOM    894  CG  ARG A  61      20.215  19.331  12.170
ATOM    895 2HG  ARG A  61      20.515  20.373  12.298
ATOM    896 3HG  ARG A  61      19.467  19.286  11.377
ATOM    897  CD  ARG A  61      19.617  18.807  13.488
ATOM    898 2HD  ARG A  61      19.799  17.734  13.546
ATOM    899 3HD  ARG A  61      20.137  19.290  14.317
ATOM    900  NE  ARG A  61      18.159  19.008  13.616
ATOM    901  HE  ARG A  61      17.633  19.203  12.777
ATOM    902  CZ  ARG A  61      17.447  18.806  14.712
ATOM    903  NH1 ARG A  61      18.018  18.583  15.863
ATOM    904 1HH1 ARG A  61      19.022  18.542  15.891
ATOM    905 2HH1 ARG A  61      17.475  18.428  16.694
ATOM    906  NH2 ARG A  61      16.145  18.808  14.676
ATOM    907 1HH2 ARG A  61      15.660  18.886  13.797
ATOM    908 2HH2 ARG A  61      15.613  18.653  15.514
ATOM    909  C   ARG A  61      23.563  17.274  12.497
ATOM    910  O   ARG A  61      23.160  16.114  12.558
ATOM    911  N   ASP A  62      24.861  17.543  12.302
ATOM    912  H   ASP A  62      25.126  18.513  12.215
ATOM    913  CA  ASP A  62      25.931  16.529  12.463
ATOM    914  HA  ASP A  62      25.603  15.586  12.016
ATOM    915  CB  ASP A  62      27.195  16.984  11.717
ATOM    916 2HB  ASP A  62      26.961  17.108  10.658
ATOM    917 3HB  ASP A  62      27.483  17.961  12.111
ATOM    918  CG  ASP A  62      28.380  16.002  11.853
ATOM    919  OD1 ASP A  62      29.520  16.472  12.068
ATOM    920  OD2 ASP A  62      28.194  14.766  11.737
ATOM    921  C   ASP A  62      26.251  16.259  13.954
ATOM    922  O   ASP A  62      26.784  15.209  14.302
ATOM    923  N   THR A  63      25.876  17.188  14.845
ATOM    924  H   THR A  63      25.539  18.065  14.471
ATOM    925  CA  THR A  63      25.663  17.028  16.297
ATOM    926  HA  THR A  63      25.284  17.997  16.610
ATOM    927  CB  THR A  63      24.501  16.055  16.590
ATOM    928  HB  THR A  63      23.736  16.198  15.825
ATOM    929  CG2 THR A  63      24.848  14.565  16.649
ATOM    930 1HG2 THR A  63      23.996  14.007  17.033
ATOM    931 2HG2 THR A  63      25.056  14.174  15.657
ATOM    932 3HG2 THR A  63      25.706  14.407  17.298
ATOM    933  OG1 THR A  63      23.917  16.391  17.826
ATOM    934 1HG  THR A  63      24.615  16.306  18.495
ATOM    935  C   THR A  63      26.911  16.868  17.178
ATOM    936  O   THR A  63      26.809  16.598  18.377
ATOM    937  N   LYS A  64      28.097  17.126  16.619
ATOM    938  H   LYS A  64      28.070  17.403  15.647
ATOM    939  CA  LYS A  64      29.358  17.318  17.354
ATOM    940  HA  LYS A  64      29.411  16.596  18.172
ATOM    941  CB  LYS A  64      30.553  17.084  16.406
ATOM    942 2HB  LYS A  64      30.604  17.897  15.680
ATOM    943 3HB  LYS A  64      31.463  17.107  17.009
ATOM    944  CG  LYS A  64      30.511  15.754  15.627
ATOM    945 2HG  LYS A  64      30.495  14.919  16.325
ATOM    946 3HG  LYS A  64      29.609  15.718  15.014
ATOM    947  CD  LYS A  64      31.741  15.629  14.713
ATOM    948 2HD  LYS A  64      31.812  16.522  14.090
ATOM    949 3HD  LYS A  64      32.638  15.556  15.331
ATOM    950  CE  LYS A  64      31.661  14.401  13.798
ATOM    951 2HE  LYS A  64      31.629  13.502  14.422
ATOM    952 3HE  LYS A  64      30.737  14.459  13.216
ATOM    953  NZ  LYS A  64      32.826  14.351  12.874
ATOM    954 1HZ  LYS A  64      32.823  13.512  12.308
ATOM    955 2HZ  LYS A  64      32.821  15.143  12.244
ATOM    956 3HZ  LYS A  64      33.697  14.368  13.386
ATOM    957  C   LYS A  64      29.399  18.741  17.940
ATOM    958  O   LYS A  64      29.164  19.705  17.214
ATOM    959  N   HID A  65      29.700  18.886  19.233
ATOM    960  H   HID A  65      29.907  18.045  19.748
ATOM    961  CA  HID A  65      29.606  20.146  19.992
ATOM    962  HA  HID A  65      28.556  20.436  20.065
ATOM    963  CB  HID A  65      30.122  19.879  21.414
ATOM    964 2HB  HID A  65      29.603  19.014  21.826
ATOM    965 3HB  HID A  65      31.186  19.640  21.385
ATOM    966  CG  HID A  65      29.916  21.043  22.344
ATOM    967  ND1 HID A  65      28.746  21.351  22.995
ATOM    968  HD1 HID A  65      27.868  20.847  22.933
ATOM    969  CE1 HID A  65      28.974  22.433  23.756
ATOM    970  HE1 HID A  65      28.243  22.894  24.410
ATOM    971  NE2 HID A  65      30.241  22.852  23.602
ATOM    972  CD2 HID A  65      30.855  21.972  22.703
ATOM    973  HD2 HID A  65      31.879  22.006  22.353
ATOM    974  C   HID A  65      30.375  21.322  19.357
ATOM    975  O   HID A  65      29.843  22.424  19.200
ATOM    976  N   LYS A  66      31.640  21.080  18.984
ATOM    977  H   LYS A  66      31.949  20.121  19.068
ATOM    978  CA  LYS A  66      32.618  22.100  18.558
ATOM    979  HA  LYS A  66      32.693  22.855  19.340
ATOM    980  CB  LYS A  66      33.991  21.440  18.367
ATOM    981 2HB  LYS A  66      33.849  20.569  17.727
ATOM    982 3HB  LYS A  66      34.655  22.127  17.836
ATOM    983  CG  LYS A  66      34.690  20.979  19.656
ATOM    984 2HG  LYS A  66      33.972  20.508  20.329
ATOM    985 3HG  LYS A  66      35.425  20.227  19.366
ATOM    986  CD  LYS A  66      35.425  22.098  20.411
ATOM    987 2HD  LYS A  66      35.968  22.727  19.703
ATOM    988 3HD  LYS A  66      34.704  22.710  20.957
ATOM    989  CE  LYS A  66      36.424  21.450  21.382
ATOM    990 2HE  LYS A  66      35.878  20.780  22.055
ATOM    991 3HE  LYS A  66      37.125  20.840  20.803
ATOM    992  NZ  LYS A  66      37.183  22.450  22.175
ATOM    993 1HZ  LYS A  66      37.849  21.986  22.780
ATOM    994 2HZ  LYS A  66      37.699  23.087  21.583
ATOM    995 3HZ  LYS A  66      36.564  22.997  22.755
ATOM    996  C   LYS A  66      32.248  22.820  17.258
ATOM    997  O   LYS A  66      32.722  23.932  17.024
ATOM    998  N   GLU A  67      31.383  22.220  16.440
ATOM    999  H   GLU A  67      31.040  21.310  16.710
ATOM   1000  CA  GLU A  67      30.867  22.787  15.195
ATOM   1001  HA  GLU A  67      31.696  22.903  14.497
ATOM   1002  CB  GLU A  67      29.856  21.796  14.593
ATOM   1003 2HB  GLU A  67      30.138  20.775  14.853
ATOM   1004 3HB  GLU A  67      28.871  21.976  15.025
ATOM   1005  CG  GLU A  67      29.758  21.904  13.067
ATOM   1006 2HG  GLU A  67      28.865  21.362  12.753
ATOM   1007 3HG  GLU A  67      29.625  22.952  12.787
ATOM   1008  CD  GLU A  67      30.990  21.314  12.344
ATOM   1009  OE1 GLU A  67      31.420  20.181  12.667
ATOM   1010  OE2 GLU A  67      31.536  21.980  11.432
ATOM   1011  C   GLU A  67      30.236  24.177  15.406
ATOM   1012  O   GLU A  67      30.385  25.051  14.555
ATOM   1013  N   ALA A  68      29.603  24.415  16.564
ATOM   1014  H   ALA A  68      29.569  23.669  17.250
ATOM   1015  CA  ALA A  68      29.094  25.731  16.954
ATOM   1016  HA  ALA A  68      28.636  26.207  16.087
ATOM   1017  CB  ALA A  68      28.026  25.535  18.041
ATOM   1018 1HB  ALA A  68      27.586  26.500  18.296
ATOM   1019 2HB  ALA A  68      27.238  24.876  17.681
ATOM   1020 3HB  ALA A  68      28.470  25.099  18.939
ATOM   1021  C   ALA A  68      30.206  26.656  17.478
ATOM   1022  O   ALA A  68      30.256  27.845  17.166
ATOM   1023  N   VAL A  69      31.097  26.107  18.302
ATOM   1024  H   VAL A  69      31.038  25.106  18.418
ATOM   1025  CA  VAL A  69      32.054  26.828  19.150
ATOM   1026  HA  VAL A  69      31.515  27.597  19.705
ATOM   1027  CB  VAL A  69      32.674  25.849  20.166
ATOM   1028  HB  VAL A  69      33.318  25.164  19.615
ATOM   1029  CG1 VAL A  69      31.626  25.010  20.922
ATOM   1030 1HG1 VAL A  69      32.132  24.283  21.555
ATOM   1031 2HG1 VAL A  69      30.996  25.639  21.547
ATOM   1032 3HG1 VAL A  69      30.985  24.454  20.242
ATOM   1033  CG2 VAL A  69      33.517  26.591  21.209
ATOM   1034 1HG2 VAL A  69      33.893  25.886  21.951
ATOM   1035 2HG2 VAL A  69      34.364  27.083  20.731
ATOM   1036 3HG2 VAL A  69      32.910  27.341  21.717
ATOM   1037  C   VAL A  69      33.154  27.514  18.327
ATOM   1038  O   VAL A  69      33.572  28.623  18.655
ATOM   1039  N   THR A  70      33.605  26.893  17.231
ATOM   1040  H   THR A  70      33.194  25.992  17.007
ATOM   1041  CA  THR A  70      34.647  27.466  16.353
ATOM   1042  HA  THR A  70      35.436  27.876  16.983
ATOM   1043  CB  THR A  70      35.299  26.354  15.512
ATOM   1044  HB  THR A  70      35.420  25.484  16.160
ATOM   1045  CG2 THR A  70      34.522  25.916  14.269
ATOM   1046 1HG2 THR A  70      35.020  25.057  13.817
ATOM   1047 2HG2 THR A  70      33.509  25.625  14.543
ATOM   1048 3HG2 THR A  70      34.488  26.722  13.535
ATOM   1049  OG1 THR A  70      36.583  26.760  15.097
ATOM   1050 1HG  THR A  70      37.013  25.991  14.682
ATOM   1051  C   THR A  70      34.113  28.640  15.523
ATOM   1052  O   THR A  70      34.806  29.635  15.315
ATOM   1053  N   ILE A  71      32.829  28.590  15.153
ATOM   1054  H   ILE A  71      32.327  27.748  15.400
ATOM   1055  CA  ILE A  71      32.089  29.692  14.517
ATOM   1056  HA  ILE A  71      32.669  30.062  13.671
ATOM   1057  CB  ILE A  71      30.744  29.161  13.974
ATOM   1058  HB  ILE A  71      30.203  28.683  14.790
ATOM   1059  CG2 ILE A  71      29.836  30.274  13.426
ATOM   1060 1HG2 ILE A  71      28.845  29.867  13.229
ATOM   1061 2HG2 ILE A  71      29.712  31.049  14.174
ATOM   1062 3HG2 ILE A  71      30.242  30.710  12.512
ATOM   1063  CG1 ILE A  71      31.034  28.109  12.881
ATOM   1064 2HG1 ILE A  71      31.551  28.574  12.041
ATOM   1065 3HG1 ILE A  71      31.674  27.320  13.276
ATOM   1066  CD1 ILE A  71      29.777  27.420  12.370
ATOM   1067 1HD1 ILE A  71      30.084  26.596  11.732
ATOM   1068 2HD1 ILE A  71      29.203  27.028  13.208
ATOM   1069 3HD1 ILE A  71      29.172  28.121  11.796
ATOM   1070  C   ILE A  71      31.917  30.850  15.513
ATOM   1071  O   ILE A  71      32.238  31.997  15.202
ATOM   1072  N   LEU A  72      31.484  30.545  16.739
ATOM   1073  H   LEU A  72      31.230  29.576  16.900
ATOM   1074  CA  LEU A  72      31.315  31.485  17.859
ATOM   1075  HA  LEU A  72      30.670  32.299  17.535
ATOM   1076  CB  LEU A  72      30.612  30.725  18.998
ATOM   1077 2HB  LEU A  72      31.003  29.709  19.047
ATOM   1078 3HB  LEU A  72      30.819  31.202  19.958
ATOM   1079  CG  LEU A  72      29.092  30.684  18.763
ATOM   1080  HG  LEU A  72      28.888  30.562  17.699
ATOM   1081  CD1 LEU A  72      28.447  29.520  19.506
ATOM   1082 1HD1 LEU A  72      27.379  29.497  19.305
ATOM   1083 2HD1 LEU A  72      28.889  28.575  19.200
ATOM   1084 3HD1 LEU A  72      28.603  29.641  20.566
ATOM   1085  CD2 LEU A  72      28.452  31.985  19.251
ATOM   1086 1HD2 LEU A  72      27.376  31.952  19.095
ATOM   1087 2HD2 LEU A  72      28.657  32.148  20.305
ATOM   1088 3HD2 LEU A  72      28.870  32.824  18.703
ATOM   1089  C   LEU A  72      32.614  32.163  18.336
ATOM   1090  O   LEU A  72      32.568  33.192  19.010
ATOM   1091  N   SER A  73      33.773  31.638  17.941
ATOM   1092  H   SER A  73      33.717  30.770  17.428
ATOM   1093  CA  SER A  73      35.085  32.243  18.192
ATOM   1094  HA  SER A  73      35.029  32.848  19.097
ATOM   1095  CB  SER A  73      36.094  31.114  18.434
ATOM   1096 2HB  SER A  73      35.611  30.308  18.988
ATOM   1097 3HB  SER A  73      36.426  30.714  17.476
ATOM   1098  OG  SER A  73      37.197  31.570  19.199
ATOM   1099  HG  SER A  73      37.501  32.421  18.831
ATOM   1100  C   SER A  73      35.566  33.150  17.042
ATOM   1101  O   SER A  73      36.534  33.892  17.207
ATOM   1102  N   GLN A  74      34.915  33.095  15.874
ATOM   1103  H   GLN A  74      34.108  32.482  15.823
ATOM   1104  CA  GLN A  74      35.369  33.664  14.592
ATOM   1105  HA  GLN A  74      36.138  34.415  14.776
ATOM   1106  CB  GLN A  74      35.983  32.533  13.733
ATOM   1107 2HB  GLN A  74      35.221  31.776  13.546
ATOM   1108 3HB  GLN A  74      36.292  32.932  12.765
ATOM   1109  CG  GLN A  74      37.210  31.849  14.363
ATOM   1110 2HG  GLN A  74      36.966  31.471  15.354
ATOM   1111 3HG  GLN A  74      37.478  30.992  13.748
ATOM   1112  CD  GLN A  74      38.435  32.757  14.452
ATOM   1113  OE1 GLN A  74      38.560  33.786  13.799
ATOM   1114  NE2 GLN A  74      39.414  32.382  15.247
ATOM   1115 1HE2 GLN A  74      40.258  32.934  15.243
ATOM   1116 2HE2 GLN A  74      39.332  31.532  15.782
ATOM   1117  C   GLN A  74      34.226  34.396  13.854
ATOM   1118  O   GLN A  74      34.165  34.402  12.624
ATOM   1119  N   GLN A  75      33.290  34.990  14.608
ATOM   1120  H   GLN A  75      33.456  34.983  15.603
ATOM   1121  CA  GLN A  75      31.972  35.438  14.121
ATOM   1122  HA  GLN A  75      31.428  34.566  13.750
ATOM   1123  CB  GLN A  75      31.149  36.067  15.261
ATOM   1124 2HB  GLN A  75      31.501  37.085  15.435
ATOM   1125 3HB  GLN A  75      30.112  36.117  14.922
ATOM   1126  CG  GLN A  75      31.188  35.320  16.602
ATOM   1127 2HG  GLN A  75      30.981  34.266  16.428
ATOM   1128 3HG  GLN A  75      32.184  35.403  17.035
ATOM   1129  CD  GLN A  75      30.191  35.843  17.638
ATOM   1130  OE1 GLN A  75      29.966  35.224  18.664
ATOM   1131  NE2 GLN A  75      29.556  36.983  17.466
ATOM   1132 1HE2 GLN A  75      28.868  37.181  18.170
ATOM   1133 2HE2 GLN A  75      29.624  37.548  16.622
ATOM   1134  C   GLN A  75      32.051  36.469  12.982
ATOM   1135  O   GLN A  75      31.256  36.415  12.041
ATOM   1136  N   ARG A  76      33.001  37.417  13.100
ATOM   1137  H   ARG A  76      33.593  37.312  13.913
ATOM   1138  CA  ARG A  76      33.181  38.624  12.256
ATOM   1139  HA  ARG A  76      33.959  39.242  12.710
ATOM   1140  CB  ARG A  76      33.677  38.215  10.852
ATOM   1141 2HB  ARG A  76      33.005  37.458  10.444
ATOM   1142 3HB  ARG A  76      33.648  39.079  10.190
ATOM   1143  CG  ARG A  76      35.120  37.694  10.841
ATOM   1144 2HG  ARG A  76      35.800  38.538  10.966
ATOM   1145 3HG  ARG A  76      35.266  36.992  11.662
ATOM   1146  CD  ARG A  76      35.423  36.993   9.511
ATOM   1147 2HD  ARG A  76      34.632  36.267   9.317
ATOM   1148 3HD  ARG A  76      35.412  37.740   8.714
ATOM   1149  NE  ARG A  76      36.726  36.292   9.553
ATOM   1150  HE  ARG A  76      37.330  36.494  10.334
ATOM   1151  CZ  ARG A  76      37.164  35.365   8.716
ATOM   1152  NH1 ARG A  76      36.536  35.073   7.612
ATOM   1153 1HH1 ARG A  76      35.714  35.598   7.368
ATOM   1154 2HH1 ARG A  76      36.882  34.359   6.994
ATOM   1155  NH2 ARG A  76      38.255  34.699   8.972
ATOM   1156 1HH2 ARG A  76      38.758  34.856   9.831
ATOM   1157 2HH2 ARG A  76      38.582  33.994   8.332
ATOM   1158  C   ARG A  76      31.940  39.538  12.209
ATOM   1159  O   ARG A  76      31.663  40.181  11.194
ATOM   1160  N   GLY A  77      31.181  39.596  13.304
ATOM   1161  H   GLY A  77      31.500  39.116  14.130
ATOM   1162  CA  GLY A  77      29.852  40.204  13.375
ATOM   1163 2HA  GLY A  77      29.934  41.183  13.843
ATOM   1164 3HA  GLY A  77      29.439  40.326  12.371
ATOM   1165  C   GLY A  77      28.898  39.350  14.211
ATOM   1166  O   GLY A  77      29.302  38.711  15.185
ATOM   1167  N   GLU A  78      27.620  39.362  13.849
ATOM   1168  H   GLU A  78      27.383  39.900  13.019
ATOM   1169  CA  GLU A  78      26.565  38.514  14.405
ATOM   1170  HA  GLU A  78      26.500  38.704  15.476
ATOM   1171  CB  GLU A  78      25.206  38.894  13.779
ATOM   1172 2HB  GLU A  78      24.438  38.293  14.273
ATOM   1173 3HB  GLU A  78      24.972  39.933  13.997
ATOM   1174  CG  GLU A  78      25.070  38.634  12.266
ATOM   1175 2HG  GLU A  78      25.567  37.698  12.013
ATOM   1176 3HG  GLU A  78      24.007  38.473  12.082
ATOM   1177  CD  GLU A  78      25.553  39.760  11.315
ATOM   1178  OE1 GLU A  78      25.031  39.835  10.175
ATOM   1179  OE2 GLU A  78      26.456  40.560  11.658
ATOM   1180  C   GLU A  78      26.805  37.002  14.220
ATOM   1181  O   GLU A  78      27.626  36.557  13.416
ATOM   1182  N   ILE A  79      25.969  36.225  14.905
ATOM   1183  H   ILE A  79      25.381  36.692  15.589
ATOM   1184  CA  ILE A  79      25.608  34.836  14.639
ATOM   1185  HA  ILE A  79      26.079  34.488  13.721
ATOM   1186  CB  ILE A  79      26.049  33.959  15.828
ATOM   1187  HB  ILE A  79      25.595  34.381  16.724
ATOM   1188  CG2 ILE A  79      25.540  32.511  15.722
ATOM   1189 1HG2 ILE A  79      25.909  31.928  16.568
ATOM   1190 2HG2 ILE A  79      24.453  32.483  15.757
ATOM   1191 3HG2 ILE A  79      25.867  32.065  14.785
ATOM   1192  CG1 ILE A  79      27.577  33.988  16.032
ATOM   1193 2HG1 ILE A  79      27.914  35.016  16.158
ATOM   1194 3HG1 ILE A  79      27.798  33.461  16.954
ATOM   1195  CD1 ILE A  79      28.387  33.343  14.904
ATOM   1196 1HD1 ILE A  79      29.440  33.344  15.170
ATOM   1197 2HD1 ILE A  79      28.068  32.312  14.778
ATOM   1198 3HD1 ILE A  79      28.255  33.887  13.969
ATOM   1199  C   ILE A  79      24.089  34.791  14.479
ATOM   1200  O   ILE A  79      23.361  35.360  15.287
ATOM   1201  N   GLU A  80      23.574  34.097  13.472
ATOM   1202  H   GLU A  80      24.211  33.657  12.825
ATOM   1203  CA  GLU A  80      22.157  33.717  13.440
ATOM   1204  HA  GLU A  80      21.531  34.488  13.890
ATOM   1205  CB  GLU A  80      21.722  33.535  11.987
ATOM   1206 2HB  GLU A  80      21.754  34.499  11.482
ATOM   1207 3HB  GLU A  80      22.436  32.872  11.498
ATOM   1208  CG  GLU A  80      20.307  32.964  11.841
ATOM   1209 2HG  GLU A  80      20.200  32.036  12.404
ATOM   1210 3HG  GLU A  80      19.581  33.677  12.242
ATOM   1211  CD  GLU A  80      20.050  32.667  10.361
ATOM   1212  OE1 GLU A  80      20.577  31.658   9.840
ATOM   1213  OE2 GLU A  80      19.311  33.435   9.706
ATOM   1214  C   GLU A  80      21.957  32.421  14.226
ATOM   1215  O   GLU A  80      22.434  31.373  13.799
ATOM   1216  N   PHE A  81      21.237  32.474  15.342
ATOM   1217  H   PHE A  81      20.863  33.371  15.637
ATOM   1218  CA  PHE A  81      20.725  31.296  16.032
ATOM   1219  HA  PHE A  81      21.418  30.462  15.916
ATOM   1220  CB  PHE A  81      20.557  31.599  17.530
ATOM   1221 2HB  PHE A  81      19.966  32.507  17.642
ATOM   1222 3HB  PHE A  81      19.972  30.786  17.962
ATOM   1223  CG  PHE A  81      21.820  31.760  18.362
ATOM   1224  CD1 PHE A  81      22.750  32.794  18.109
ATOM   1225  HD1 PHE A  81      22.624  33.464  17.272
ATOM   1226  CE1 PHE A  81      23.855  32.975  18.960
ATOM   1227  HE1 PHE A  81      24.556  33.777  18.776
ATOM   1228  CZ  PHE A  81      24.027  32.138  20.076
ATOM   1229  HZ  PHE A  81      24.861  32.294  20.744
ATOM   1230  CE2 PHE A  81      23.110  31.102  20.327
ATOM   1231  HE2 PHE A  81      23.238  30.456  21.184
ATOM   1232  CD2 PHE A  81      22.016  30.913  19.469
ATOM   1233  HD2 PHE A  81      21.315  30.118  19.679
ATOM   1234  C   PHE A  81      19.378  30.907  15.404
ATOM   1235  O   PHE A  81      18.361  31.553  15.668
ATOM   1236  N   GLU A  82      19.351  29.878  14.553
ATOM   1237  H   GLU A  82      20.225  29.400  14.367
ATOM   1238  CA  GLU A  82      18.096  29.190  14.216
ATOM   1239  HA  GLU A  82      17.285  29.917  14.226
ATOM   1240  CB  GLU A  82      18.106  28.554  12.818
ATOM   1241 2HB  GLU A  82      18.865  27.777  12.763
ATOM   1242 3HB  GLU A  82      17.132  28.092  12.644
ATOM   1243  CG  GLU A  82      18.359  29.588  11.721
ATOM   1244 2HG  GLU A  82      17.934  30.544  12.030
ATOM   1245 3HG  GLU A  82      19.437  29.715  11.609
ATOM   1246  CD  GLU A  82      17.750  29.152  10.378
ATOM   1247  OE1 GLU A  82      18.188  28.124   9.810
ATOM   1248  OE2 GLU A  82      16.840  29.851   9.871
ATOM   1249  C   GLU A  82      17.807  28.132  15.284
ATOM   1250  O   GLU A  82      18.662  27.305  15.618
ATOM   1251  N   VAL A  83      16.610  28.182  15.857
ATOM   1252  H   VAL A  83      15.928  28.846  15.500
ATOM   1253  CA  VAL A  83      16.219  27.438  17.060
ATOM   1254  HA  VAL A  83      16.842  26.552  17.162
ATOM   1255  CB  VAL A  83      16.394  28.275  18.345
ATOM   1256  HB  VAL A  83      15.875  27.764  19.156
ATOM   1257  CG1 VAL A  83      17.863  28.389  18.771
ATOM   1258 1HG1 VAL A  83      17.932  29.065  19.619
ATOM   1259 2HG1 VAL A  83      18.238  27.415  19.082
ATOM   1260 3HG1 VAL A  83      18.476  28.784  17.960
ATOM   1261  CG2 VAL A  83      15.814  29.690  18.215
ATOM   1262 1HG2 VAL A  83      15.991  30.252  19.131
ATOM   1263 2HG2 VAL A  83      16.282  30.229  17.391
ATOM   1264 3HG2 VAL A  83      14.742  29.623  18.037
ATOM   1265  C   VAL A  83      14.783  26.959  16.909
ATOM   1266  O   VAL A  83      13.926  27.650  16.347
ATOM   1267  N   VAL A  84      14.546  25.732  17.361
ATOM   1268  H   VAL A  84      15.308  25.226  17.800
ATOM   1269  CA  VAL A  84      13.289  25.015  17.145
ATOM   1270  HA  VAL A  84      12.497  25.756  17.041
ATOM   1271  CB  VAL A  84      13.358  24.236  15.810
ATOM   1272  HB  VAL A  84      13.560  24.965  15.025
ATOM   1273  CG1 VAL A  84      14.498  23.217  15.762
ATOM   1274 1HG1 VAL A  84      14.541  22.771  14.768
ATOM   1275 2HG1 VAL A  84      15.450  23.708  15.962
ATOM   1276 3HG1 VAL A  84      14.330  22.435  16.499
ATOM   1277  CG2 VAL A  84      12.058  23.523  15.418
ATOM   1278 1HG2 VAL A  84      12.219  22.939  14.512
ATOM   1279 2HG2 VAL A  84      11.733  22.846  16.203
ATOM   1280 3HG2 VAL A  84      11.275  24.251  15.218
ATOM   1281  C   VAL A  84      12.932  24.155  18.358
ATOM   1282  O   VAL A  84      13.761  23.459  18.952
ATOM   1283  N   TYR A  85      11.657  24.228  18.722
ATOM   1284  H   TYR A  85      11.079  24.873  18.205
ATOM   1285  CA  TYR A  85      10.967  23.355  19.661
ATOM   1286  HA  TYR A  85      11.626  23.132  20.502
ATOM   1287  CB  TYR A  85       9.751  24.147  20.176
ATOM   1288 2HB  TYR A  85      10.079  24.774  21.005
ATOM   1289 3HB  TYR A  85       9.416  24.822  19.385
ATOM   1290  CG  TYR A  85       8.549  23.351  20.640
ATOM   1291  CD1 TYR A  85       8.708  22.250  21.503
ATOM   1292  HD1 TYR A  85       9.691  21.957  21.848
ATOM   1293  CE1 TYR A  85       7.582  21.516  21.919
ATOM   1294  HE1 TYR A  85       7.702  20.669  22.578
ATOM   1295  CZ  TYR A  85       6.289  21.888  21.492
ATOM   1296  OH  TYR A  85       5.213  21.153  21.892
ATOM   1297  HH  TYR A  85       4.371  21.493  21.541
ATOM   1298  CE2 TYR A  85       6.128  23.023  20.664
ATOM   1299  HE2 TYR A  85       5.140  23.339  20.361
ATOM   1300  CD2 TYR A  85       7.258  23.744  20.232
ATOM   1301  HD2 TYR A  85       7.127  24.604  19.585
ATOM   1302  C   TYR A  85      10.600  22.037  18.951
ATOM   1303  O   TYR A  85       9.953  22.058  17.898
ATOM   1304  N   VAL A  86      11.053  20.900  19.497
ATOM   1305  H   VAL A  86      11.557  20.970  20.370
ATOM   1306  CA  VAL A  86      10.988  19.555  18.884
ATOM   1307  HA  VAL A  86      10.447  19.619  17.940
ATOM   1308  CB  VAL A  86      12.408  19.031  18.581
ATOM   1309  HB  VAL A  86      12.940  18.865  19.520
ATOM   1310  CG1 VAL A  86      12.386  17.713  17.802
ATOM   1311 1HG1 VAL A  86      13.409  17.384  17.618
ATOM   1312 2HG1 VAL A  86      11.893  16.943  18.393
ATOM   1313 3HG1 VAL A  86      11.868  17.833  16.849
ATOM   1314  CG2 VAL A  86      13.217  20.045  17.761
ATOM   1315 1HG2 VAL A  86      14.156  19.600  17.435
ATOM   1316 2HG2 VAL A  86      12.647  20.369  16.890
ATOM   1317 3HG2 VAL A  86      13.455  20.907  18.381
ATOM   1318  C   VAL A  86      10.183  18.606  19.773
ATOM   1319  O   VAL A  86      10.659  18.246  20.875
ATOM   1320  OXT VAL A  86       9.043  18.270  19.381
TER   
ATOM   1321 1HH3 ACE B  87      33.921  13.433  26.072
ATOM   1322  CH3 ACE B  87      33.253  13.022  25.315
ATOM   1323 2HH3 ACE B  87      32.791  12.110  25.688
ATOM   1324 3HH3 ACE B  87      33.830  12.798  24.418
ATOM   1325  C   ACE B  87      32.173  14.028  24.982
ATOM   1326  O   ACE B  87      31.787  14.164  23.823
ATOM   1327  N   VAL B  88      31.695  14.733  26.007
ATOM   1328  H   VAL B  88      32.101  14.537  26.912
ATOM   1329  CA  VAL B  88      30.683  15.809  25.953
ATOM   1330  HA  VAL B  88      30.585  16.166  24.927
ATOM   1331  CB  VAL B  88      29.301  15.298  26.434
ATOM   1332  HB  VAL B  88      29.350  15.105  27.506
ATOM   1333  CG1 VAL B  88      28.871  14.001  25.736
ATOM   1334 1HG1 VAL B  88      27.846  13.747  26.010
ATOM   1335 2HG1 VAL B  88      28.932  14.123  24.654
ATOM   1336 3HG1 VAL B  88      29.515  13.179  26.046
ATOM   1337  CG2 VAL B  88      28.173  16.304  26.177
ATOM   1338 1HG2 VAL B  88      27.270  15.978  26.694
ATOM   1339 2HG2 VAL B  88      28.434  17.296  26.543
ATOM   1340 3HG2 VAL B  88      27.963  16.356  25.110
ATOM   1341  C   VAL B  88      31.155  16.970  26.841
ATOM   1342  O   VAL B  88      31.651  16.737  27.947
ATOM   1343  N   GLN B  89      30.999  18.216  26.382
ATOM   1344  H   GLN B  89      30.546  18.345  25.489
ATOM   1345  CA  GLN B  89      31.287  19.435  27.153
ATOM   1346  HA  GLN B  89      31.323  19.181  28.214
ATOM   1347  CB  GLN B  89      32.676  20.002  26.767
ATOM   1348 2HB  GLN B  89      32.927  20.802  27.466
ATOM   1349 3HB  GLN B  89      33.425  19.215  26.873
ATOM   1350  CG  GLN B  89      32.747  20.557  25.330
ATOM   1351 2HG  GLN B  89      32.583  19.738  24.631
ATOM   1352 3HG  GLN B  89      31.947  21.281  25.197
ATOM   1353  CD  GLN B  89      34.058  21.257  24.944
ATOM   1354  OE1 GLN B  89      34.216  21.742  23.831
ATOM   1355  NE2 GLN B  89      35.070  21.333  25.787
ATOM   1356 1HE2 GLN B  89      35.883  21.840  25.475
ATOM   1357 2HE2 GLN B  89      35.037  20.910  26.700
ATOM   1358  C   GLN B  89      30.168  20.483  27.004
ATOM   1359  O   GLN B  89      29.267  20.357  26.172
ATOM   1360  N   ASP B  90      30.239  21.536  27.812
ATOM   1361  H   ASP B  90      30.989  21.570  28.489
ATOM   1362  CA  ASP B  90      29.517  22.794  27.636
ATOM   1363  HA  ASP B  90      28.582  22.619  27.102
ATOM   1364  CB  ASP B  90      29.188  23.369  29.023
ATOM   1365 2HB  ASP B  90      28.618  24.291  28.893
ATOM   1366 3HB  ASP B  90      28.547  22.656  29.544
ATOM   1367  CG  ASP B  90      30.440  23.655  29.879
ATOM   1368  OD1 ASP B  90      31.053  22.689  30.396
ATOM   1369  OD2 ASP B  90      30.796  24.844  30.058
ATOM   1370  C   ASP B  90      30.351  23.806  26.831
ATOM   1371  O   ASP B  90      31.571  23.675  26.691
ATOM   1372  N   THR B  91      29.702  24.872  26.376
ATOM   1373  H   THR B  91      28.690  24.885  26.482
ATOM   1374  CA  THR B  91      30.343  26.148  26.037
ATOM   1375  HA  THR B  91      31.293  26.222  26.566
ATOM   1376  CB  THR B  91      30.640  26.230  24.528
ATOM   1377  HB  THR B  91      29.871  25.689  23.977
ATOM   1378  CG2 THR B  91      30.753  27.630  23.927
ATOM   1379 1HG2 THR B  91      30.885  27.556  22.847
ATOM   1380 2HG2 THR B  91      29.834  28.179  24.112
ATOM   1381 3HG2 THR B  91      31.598  28.169  24.355
ATOM   1382  OG1 THR B  91      31.887  25.614  24.323
ATOM   1383 1HG  THR B  91      31.848  24.768  24.800
ATOM   1384  C   THR B  91      29.452  27.272  26.555
ATOM   1385  O   THR B  91      28.228  27.145  26.572
ATOM   1386  N   ARG B  92      30.060  28.373  27.005
ATOM   1387  H   ARG B  92      31.068  28.413  26.929
ATOM   1388  CA  ARG B  92      29.367  29.552  27.545
ATOM   1389  HA  ARG B  92      28.302  29.463  27.334
ATOM   1390  CB  ARG B  92      29.522  29.649  29.072
ATOM   1391 2HB  ARG B  92      30.576  29.782  29.322
ATOM   1392 3HB  ARG B  92      28.973  30.524  29.425
ATOM   1393  CG  ARG B  92      28.979  28.391  29.776
ATOM   1394 2HG  ARG B  92      27.934  28.233  29.500
ATOM   1395 3HG  ARG B  92      29.549  27.523  29.447
ATOM   1396  CD  ARG B  92      29.093  28.483  31.301
ATOM   1397 2HD  ARG B  92      29.204  27.478  31.712
ATOM   1398 3HD  ARG B  92      29.991  29.045  31.568
ATOM   1399  NE  ARG B  92      27.908  29.143  31.875
ATOM   1400  HE  ARG B  92      27.938  30.148  31.961
ATOM   1401  CZ  ARG B  92      26.791  28.577  32.296
ATOM   1402  NH1 ARG B  92      26.603  27.285  32.337
ATOM   1403 1HH1 ARG B  92      27.313  26.664  31.991
ATOM   1404 2HH1 ARG B  92      25.759  26.922  32.749
ATOM   1405  NH2 ARG B  92      25.810  29.321  32.686
ATOM   1406 1HH2 ARG B  92      25.827  30.323  32.551
ATOM   1407 2HH2 ARG B  92      24.959  28.897  33.057
ATOM   1408  C   ARG B  92      29.865  30.795  26.817
ATOM   1409  O   ARG B  92      31.073  30.968  26.627
ATOM   1410  N   LEU B  93      28.919  31.604  26.349
ATOM   1411  H   LEU B  93      27.967  31.345  26.582
ATOM   1412  CA  LEU B  93      29.090  32.596  25.283
ATOM   1413  HA  LEU B  93      30.119  32.568  24.925
ATOM   1414  CB  LEU B  93      28.168  32.223  24.109
ATOM   1415 2HB  LEU B  93      27.147  32.396  24.427
ATOM   1416 3HB  LEU B  93      28.369  32.902  23.283
ATOM   1417  CG  LEU B  93      28.288  30.786  23.591
ATOM   1418  HG  LEU B  93      28.265  30.071  24.411
ATOM   1419  CD1 LEU B  93      27.082  30.486  22.706
ATOM   1420 1HD1 LEU B  93      27.185  29.496  22.275
ATOM   1421 2HD1 LEU B  93      26.178  30.491  23.314
ATOM   1422 3HD1 LEU B  93      26.990  31.231  21.918
ATOM   1423  CD2 LEU B  93      29.611  30.630  22.845
ATOM   1424 1HD2 LEU B  93      29.678  29.638  22.412
ATOM   1425 2HD2 LEU B  93      29.688  31.371  22.057
ATOM   1426 3HD2 LEU B  93      30.445  30.762  23.531
ATOM   1427  C   LEU B  93      28.820  34.018  25.778
ATOM   1428  O   LEU B  93      27.835  34.220  26.525
ATOM   1429  OXT LEU B  93      29.579  34.923  25.375
TER   
END   
